# Supplementary material for: Prediction of matrilineal specific patatin-like protein governing in-vivo maternal haploid induction in maize using support vector machine and di-peptide composition
Source: Amino Acids. 2024 Mar 9;56(1):20. doi: 10.1007/s00726-023-03368-0 (PMC11470854; doi:10.1007/s00726-023-03368-0)
Supplement: Supplementary file 1 — Supplementary file1 (XLSX 61 KB) [file 726_2023_3368_MOESM1_ESM.xlsx]

## Sheet: Patatin group
Entry	Protein names	Organism	Length
A0A1Z4F4L7	Putative patatin-like protein	[Mycobacterium] stephanolepidis	281
A0A1V9Z1E0	Patatin like protein	Achlya hypogyna	1051
A0A1V9YP80	Patatin like protein	Achlya hypogyna	323
A0A1V9YNX6	Patatin like protein	Achlya hypogyna	323
A9NF98	Putative patatin-like protein	Acholeplasma laidlawii (strain PG-8A)	328
A0A520XW42	Patatin-like protein	Acidimicrobiales bacterium	1130
A0A3N5M781	Patatin-like protein	Acidobacteria bacterium	1071
A0A538HBT1	Patatin-like protein	Actinomycetia bacterium	778
F0W1U8	Patatin like protein putative	Albugo laibachii Nc14	1185
A0A5Q3Q6U6	Patatin-like protein	Allosaccharopolyspora coralli	1268
A0A3M1JQH3	Patatin-like protein	Alphaproteobacteria bacterium	831
A0A537PJT0	Patatin-like protein	Alphaproteobacteria bacterium	826
A0A537UAX9	Patatin-like protein	Alphaproteobacteria bacterium	837
A0A537VJV0	Patatin-like protein	Alphaproteobacteria bacterium	831
A0A537S264	Patatin-like protein	Alphaproteobacteria bacterium	826
A0A537TER4	Patatin-like protein	Alphaproteobacteria bacterium	837
A0A3M1K727	Patatin-like protein	Alphaproteobacteria bacterium	853
A0A537TAE5	Patatin-like protein	Alphaproteobacteria bacterium	809
A0A3M1GHN5	Patatin-like protein	Alphaproteobacteria bacterium	556
A0A537UGT2	Patatin-like protein	Alphaproteobacteria bacterium	789
A0A3M1A0J0	Patatin-like protein	Alphaproteobacteria bacterium	809
A0A537NR46	Patatin-like protein	Alphaproteobacteria bacterium	387
A0A523FDK8	Patatin-like protein	Alphaproteobacteria bacterium	821
A0A537MCQ3	Patatin-like protein	Alphaproteobacteria bacterium	666
A0A3M1PS23	Patatin-like protein	Alphaproteobacteria bacterium	824
A0A537MFB3	Patatin-like protein	Alphaproteobacteria bacterium	766
A0A4T3F1C7	Patatin-like protein	Alteraurantiacibacter aquimixticola	770
A0A515L7P2	Patatin-like protein	Altererythrobacter sp. TH136	768
A0A395LMP3	Patatin-like protein	Alteriqipengyuania lutimaris	773
A0A427TAD8	Patatin-like protein	Amycolatopsis eburnea	982
A0A6B2DWS8	Patatin-like protein	Amycolatopsis sp. SID8362	433
K7WVG9	Patatin-like protein	Anabaena sp. 90	636
Q9K5M3	Putative patatin-like protein	Anabaena sp. 90	577
A0A199V8W0	Patatin-like protein 3	Ananas comosus (Pineapple) (Ananas ananas)	320
A0A199W0Y5	Patatin-like protein 3	Ananas comosus (Pineapple) (Ananas ananas)	274
A0A199W6J9	Patatin-like protein 3	Ananas comosus (Pineapple) (Ananas ananas)	519
A0A199W0H4	Patatin-like protein 7	Ananas comosus (Pineapple) (Ananas ananas)	413
A0A199UWJ4	Patatin-like protein 7	Ananas comosus (Pineapple) (Ananas ananas)	402
O48723	Patatin-like protein 2 (AtPLP2) (EC 3.1.1.-) (Patatin-related phospholipase A IIalpha) (pPLAIIa) (Phospholipase A IIA) (AtPLAIIA)	Arabidopsis thaliana (Mouse-ear cress)	407
O23179	Patatin-like protein 1 (AtPLP1) (EC 3.1.1.-) (Patatin-related phospholipase A IIgamma) (pPLAIIg) (Phospholipase A IVA) (AtPLAIVA)	Arabidopsis thaliana (Mouse-ear cress)	414
Q9SV43	Patatin-like protein 7 (AtPLP7) (EC 3.1.1.-) (Patatin-related phospholipase A IIIbeta) (pPLAIIIb) (Phospholipase A IIIA) (AtPLAIIIA)	Arabidopsis thaliana (Mouse-ear cress)	488
O23180	Patatin-like protein 5 (AtPLP5) (EC 3.1.1.-) (Patatin-related phospholipase A IIdelta) (pPLAIId) (Phospholipase A IVB) (AtPLAIVB)	Arabidopsis thaliana (Mouse-ear cress)	414
O23181	Patatin-like protein 3 (AtPLP3) (EC 3.1.1.-) (Patatin-related phospholipase A IIbeta) (pPLAIIb) (Phospholipase A IVC) (AtPLAIVC)	Arabidopsis thaliana (Mouse-ear cress)	428
Q8H133	Patatin-like protein 8 (AtPLP8) (EC 3.1.1.-) (Patatin-related phospholipase A IIIgamma) (pPLAIIIg) (Phospholipase A IVD) (AtPLAIVD)	Arabidopsis thaliana (Mouse-ear cress)	525
Q9FIY1	Patatin-like protein 4 (AtPLP4) (EC 3.1.1.-) (Patatin-related phospholipase A IIepsilon) (pPLAIIe) (Phospholipase A V) (AtPLA V)	Arabidopsis thaliana (Mouse-ear cress)	401
O80959	Patatin-like protein 6 (AtPLP6) (EC 3.1.1.-) (Patatin-related phospholipase A IIIalpha) (pPLAIIIa) (Phospholipase A IIB) (AtPLAIIB)	Arabidopsis thaliana (Mouse-ear cress)	499
Q93ZQ3	Probable inactive patatin-like protein 9 (AtPLP9) (Patatin-related phospholipase A IIIdelta) (pPLAIIId) (Phospholipase A IIIB) (AtPLAIIIB)	Arabidopsis thaliana (Mouse-ear cress)	384
F4JR91	Patatin (EC 3.1.1.-)	Arabidopsis thaliana (Mouse-ear cress)	445
Q5ZPA4	Patatin-like protein	Archangium disciforme	351
Q5ZPA5	Patatin-like protein	Archangium disciforme	351
A0A2U1NHW5	Patatin-like protein 6	Artemisia annua (Sweet wormwood)	66
A0A4R5KU13	Patatin-like protein	Arthrobacter terricola	812
A0A419RRR9	Patatin-like protein	Aurantiacibacter aquimixticola	775
A0A3N5CMV6	Patatin-like protein	Aurantiacibacter spongiae	768
A0A3A1PFS3	Patatin-like protein	Aurantiacibacter xanthus	776
A0A418NW58	Patatin-like protein	Aurantiacibacter zhengii	770
A1KC22	Hypothetical patatin-like protein	Azoarcus sp. (strain BH72)	392
A0A4Q9VD17	Patatin-like protein	Azotobacter chroococcum	818
A0A4U1KRT7	Patatin-like protein	Azotobacter chroococcum	818
A0A4V6MYP3	Patatin-like protein	Azotobacter chroococcum subsp. isscasi	818
A0A5C9AU04	Patatin-like protein	bacterium	389
A0A642MWK6	DUF1735 domain-containing protein (Patatin-like protein)	Bacteroides faecis	384
R6W9K9	Putative patatin-like protein	Bacteroides faecis CAG:32	393
A0A173WI31	Patatin-like protein	Bacteroides finegoldii	400
A0A174E2G2	Patatin-like protein	Bacteroides finegoldii	383
A0A174B4X6	Patatin-like protein	Bacteroides finegoldii	392
W4PD06	Patatin-like protein	Bacteroides pyogenes DSM 20611 = JCM 6294	388
W4PCD2	Patatin-like protein	Bacteroides pyogenes DSM 20611 = JCM 6294	393
W4P5W9	Patatin-like protein	Bacteroides pyogenes JCM 6292	388
W4P3U3	Patatin-like protein	Bacteroides pyogenes JCM 6292	393
W4UU43	Patatin-like protein	Bacteroides reticulotermitis JCM 10512	391
W4URB3	Patatin-like protein	Bacteroides reticulotermitis JCM 10512	402
W4UVM6	Patatin-like protein	Bacteroides reticulotermitis JCM 10512	399
W4UPT7	Patatin-like protein	Bacteroides reticulotermitis JCM 10512	389
A0A0P0FR29	Patatin-like protein	Bacteroides thetaiotaomicron	384
A0A174QRP4	Patatin-like protein	Bacteroides thetaiotaomicron	393
Q8A8W8	Putative patatin-like protein	Bacteroides thetaiotaomicron (strain ATCC 29148 / DSM 2079 / JCM 5827 / CCUG 10774 / NCTC 10582 / VPI-5482 / E50)	393
Q8A891	Putative patatin-like protein	Bacteroides thetaiotaomicron (strain ATCC 29148 / DSM 2079 / JCM 5827 / CCUG 10774 / NCTC 10582 / VPI-5482 / E50)	440
Q8A0N5	Putative patatin-like protein	Bacteroides thetaiotaomicron (strain ATCC 29148 / DSM 2079 / JCM 5827 / CCUG 10774 / NCTC 10582 / VPI-5482 / E50)	384
R7KTQ7	Putative patatin-like protein	Bacteroides thetaiotaomicron CAG:40	393
D4VFW6	Putative patatin-like protein	Bacteroides xylanisolvens SD CC 1b	390
D4VKU8	Putative patatin-like protein	Bacteroides xylanisolvens SD CC 1b	399
W6P5Z7	Patatin-like protein	Bacteroides xylanisolvens SD CC 1b	380
W6P6U5	Patatin-like protein	Bacteroides xylanisolvens SD CC 1b	403
W6P088	Putative patatin-like protein	Bacteroides xylanisolvens SD CC 1b	377
D4VIG2	Putative patatin-like protein	Bacteroides xylanisolvens SD CC 1b	404
A0A4Y9QDB3	Patatin-like protein	Blastococcus sp. CT_GayMR16	1054
A0A4Y9Q7S1	Patatin-like protein	Blastococcus sp. CT_GayMR20	927
A0A4Y9QAS2	Patatin-like protein	Blastococcus sp. CT_GayMR20	927
A0A2P8ZP73	Patatin-like protein 2	Blattella germanica (German cockroach) (Blatta germanica)	308
A0A3S0G6K9	Patatin-like protein	Bradyrhizobiaceae bacterium	822
A0A4Q4KD81	Hypothetical patatin-like protein (Patatin-like phospholipase family protein)	Bradyrhizobium elkanii	289
A0A525J5G3	Patatin-like protein	Bradyrhizobium sp	838
Q63JR4	Putative patatin-like protein	Burkholderia pseudomallei (strain K96243)	332
A0A4S5ERQ9	Patatin-like protein	Candidatus Frankia alpina	278
R4YWT3	Patatin-like protein	Candidatus Microthrix parvicella RN1	283
A0A1U8EC30	patatin-like protein 3	Capsicum annuum (Capsicum pepper)	436
A0A1U8ECD4	patatin-like protein 3	Capsicum annuum (Capsicum pepper)	437
A0A2G3ANJ5	Patatin-like protein 3	Capsicum annuum (Capsicum pepper)	271
A0A2G2X0S0	Patatin-like protein 3	Capsicum baccatum (Peruvian pepper)	181
A0A2G3BQ56	Patatin-like protein 3	Capsicum chinense (Scotch bonnet) (Bonnet pepper)	340
A0A2G3D2Y0	Patatin-like protein 2	Capsicum chinense (Scotch bonnet) (Bonnet pepper)	202
K0P5K3	Patatin-like protein	Cardinium endosymbiont cEper1 of Encarsia pergandiella	315
A0A533TKH8	Patatin-like protein	Chlorobium sp	1076
A0A533TP65	Patatin-like protein	Chlorobium sp	1077
A0A533TT04	Patatin-like protein	Chlorobium sp	1085
A0A3N5S8I8	Patatin-like protein	Chloroflexi bacterium	1025
A0A3N5VVM4	Patatin-like protein	Chloroflexi bacterium	979
A0A3N5WJZ9	Patatin-like protein	Chloroflexi bacterium	781
A9KFZ0	Patatin-like protein	Coxiella burnetii (strain Dugway 5J108-111)	340
A0A345Y8P7	Patatin-like protein	Crenobacter cavernae	878
A0A437GXR5	Patatin-like protein	Croceicoccus ponticola	824
A0A437H0L6	Patatin-like protein	Croceicoccus ponticola	768
A0A5D3CRQ2	Patatin-like protein 2 isoform X2	Cucumis melo var. makuwa	70
A0A5D3C9N9	Patatin-like protein 3	Cucumis melo var. makuwa	117
O23784	Patatin (EC 3.1.1.-)	Cucumis sativus (Cucumber)	405
A0A0A0LMS6	Patatin-like protein	Cucumis sativus (Cucumber)	126
K7PI05	Patatin-like protein	Cynara cardunculus var. scolymus (Globe artichoke) (Cynara scolymus)	68
A0A5B7C489	Putative patatin-like protein 2	Davidia involucrata (Dove tree)	227
A0A5B7AN90	Putative inactive patatin-like protein 9	Davidia involucrata (Dove tree)	137
A0A5B6YV47	Putative patatin-like protein 2	Davidia involucrata (Dove tree)	217
A0A3A5A373	Patatin-like protein	Deltaproteobacteria bacterium	859
A0A523CAG0	Patatin-like protein	Deltaproteobacteria bacterium	1017
A0A3A4WLF1	Patatin-like protein	Desulfobacteraceae bacterium	945
A0A2L2XDP2	Patatin-like protein	Desulfocucumis palustris	299
A0A0B1U3U2	Patatin-like protein	Desulfovibrio sp. TomC	302
A0A1E5V4U1	Patatin-like protein 3	Dichanthelium oligosanthes	406
A0A1E5WDT4	Patatin-like protein 2	Dichanthelium oligosanthes	89
A0A1E5VEL4	Patatin-like protein 3	Dichanthelium oligosanthes	446
A0A1E5V1J4	Patatin-like protein 2	Dichanthelium oligosanthes	157
E0SBD4	Patatin-like protein (EC 3.1.1.-)	Dickeya dadantii (strain 3937) (Erwinia chrysanthemi (strain 3937))	304
A0A2Z7CRX5	Patatin-like protein 2	Dorcoceras hygrometricum	349
A0A2Z7AMS3	Patatin-like protein 2	Dorcoceras hygrometricum	253
A0A2Z7BED9	Patatin-like protein 2	Dorcoceras hygrometricum	134
A0A2Z7AI54	Patatin-like protein 2	Dorcoceras hygrometricum	278
A0A2Z7A993	Patatin-like protein 2	Dorcoceras hygrometricum	321
A0A2Z7AX04	Patatin-like protein 2	Dorcoceras hygrometricum	256
A0A2Z7CBW9	Patatin-like protein 2	Dorcoceras hygrometricum	300
A0A2Z7AH79	Patatin-like protein 2	Dorcoceras hygrometricum	403
A0A2Z7A5Y3	Patatin-like protein 2	Dorcoceras hygrometricum	892
A0A2Z7BTJ7	Patatin-like protein 2	Dorcoceras hygrometricum	897
A0A2Z7AP03	Patatin-like protein 2	Dorcoceras hygrometricum	967
A0A2Z7CQM5	Patatin-like protein 2	Dorcoceras hygrometricum	252
A0A2Z7DBF0	Patatin-like protein 2	Dorcoceras hygrometricum	533
A0A2Z7D3J4	Patatin-like protein 3	Dorcoceras hygrometricum	417
A0A2Z7D8M4	Patatin-like protein 2	Dorcoceras hygrometricum	670
A0A2Z7C6K1	Patatin-like protein 2	Dorcoceras hygrometricum	1231
A0A2Z7B198	Patatin-like protein 2	Dorcoceras hygrometricum	859
A0A2Z7CPH9	Patatin-like protein 2	Dorcoceras hygrometricum	916
A0A2Z7A397	Patatin-like protein 2	Dorcoceras hygrometricum	292
A0A2Z7B6D7	Patatin-like protein 2	Dorcoceras hygrometricum	843
A0A2Z7B9U5	Patatin-like protein 2	Dorcoceras hygrometricum	252
A0A2Z7BWJ3	Patatin-like protein 2	Dorcoceras hygrometricum	221
A0A2Z7AH24	Patatin-like protein 2	Dorcoceras hygrometricum	811
A0A2Z7C1C7	Patatin-like protein 2	Dorcoceras hygrometricum	217
A0A2Z7DG34	Patatin-like protein 2	Dorcoceras hygrometricum	217
A0A2Z7BHT8	Patatin-like protein 2	Dorcoceras hygrometricum	1166
A0A2Z6ZZD4	Patatin-like protein 3	Dorcoceras hygrometricum	70
A0A2Z6ZYP7	Patatin-like protein 2	Dorcoceras hygrometricum	683
A0A2Z7CEC8	Patatin-like protein 1	Dorcoceras hygrometricum	203
A0A2Z7AET2	Patatin-like protein 2	Dorcoceras hygrometricum	208
A0A2Z7DKR2	Patatin-like protein 2	Dorcoceras hygrometricum	366
A0A2Z7D4M9	Patatin-like protein 2	Dorcoceras hygrometricum	564
A0A2Z7BC81	Patatin-like protein 2	Dorcoceras hygrometricum	190
A0A2Z7DC25	Patatin-like protein 2	Dorcoceras hygrometricum	460
A0A2Z7BKW5	Patatin-like protein 2	Dorcoceras hygrometricum	509
A0A2Z7D8T2	Patatin-like protein 2	Dorcoceras hygrometricum	110
A0A2Z7AXK0	Patatin-like protein 2	Dorcoceras hygrometricum	534
A0A077EIN1	Patatin-like protein	Elizabethkingia anophelis NUHP1	365
A0A501PMY2	Patatin-like protein	Emcibacter nanhaiensis	835
D3GMP1	Putative patatin-like protein	Enterobacter hormaechei	320
A0A345YF78	Patatin-like protein	Erythrobacter aureus	771
A0A547P6U5	Patatin-like protein	Erythrobacter insulae	772
A0A520VJY1	Patatin-like protein	Erythrobacter sp	771
A0A4R0NVC8	Patatin-like protein	Erythrobacteraceae bacterium CFH 75059	792
A0A1Y3B529	Patatin-like protein phospholipase domain-containing protein 2-like	Euroglyphus maynei (Mayne's house dust mite)	301
A0A516GWU8	Patatin-like protein	Ferrovibrio terrae	851
A0A4Y8LXS9	Patatin-like protein	Frankia sp. B2	1122
A0A0D8BFA8	Patatin-like protein	Frankia torreyi	1232
A0A523M5W6	Patatin-like protein	Gammaproteobacteria bacterium	705
A0A523LXL8	Patatin-like protein	Gammaproteobacteria bacterium	787
A0A523KSW1	Patatin-like protein	Gammaproteobacteria bacterium	787
A0A5C7LYV7	Patatin-like protein	Gammaproteobacteria bacterium	777
A0A0A8WWL0	Patatin-like protein 1	Geobacter sp. OR-1	367
A0A552UFF0	Patatin-like protein	Glacieibacterium frigidum	781
A0A0B2RJ90	Putative inactive patatin-like protein 9 (Transcription factor bHLH25)	Glycine soja (Wild soybean)	422
A0A445LXU1	Putative inactive patatin-like protein 9	Glycine soja (Wild soybean)	120
A0A445H398	Patatin-like protein 3	Glycine soja (Wild soybean)	163
A0A445KZ03	Patatin-like protein 3	Glycine soja (Wild soybean)	91
A0A5B6X692	Patatin-like protein 2	Gossypium australe	97
A0A5B6WUY4	Patatin-like protein 2 isoform X2	Gossypium australe	426
A0A5B6WUE8	Patatin-like protein 2 isoform X2	Gossypium australe	401
A0A5B6WTS7	Patatin-like protein 2 isoform X2	Gossypium australe	226
A0A1U8JPG6	LOW QUALITY PROTEIN: patatin-like protein 3	Gossypium hirsutum (Upland cotton) (Gossypium mexicanum)	269
Q29VI1	Patatin (EC 3.1.1.-)	Gossypium hirsutum (Upland cotton) (Gossypium mexicanum)	434
A0A1U8MDQ2	patatin-like protein 1	Gossypium hirsutum (Upland cotton) (Gossypium mexicanum)	205
A0A4D7C701	Patatin-like protein	Hankyongella ginsenosidimutans	320
A0A6A2YWE8	Patatin (EC 3.1.1.-)	Hibiscus syriacus (Rose of Sharon)	390
A0A6A2X219	Patatin (EC 3.1.1.-)	Hibiscus syriacus (Rose of Sharon)	384
A0A6A2WUN4	Patatin (EC 3.1.1.-)	Hibiscus syriacus (Rose of Sharon)	423
A0A6A2YAF3	Patatin (EC 3.1.1.-)	Hibiscus syriacus (Rose of Sharon)	378
A0A6A3BHB1	Patatin (EC 3.1.1.-)	Hibiscus syriacus (Rose of Sharon)	315
A0A6A2WYE1	Patatin (EC 3.1.1.-)	Hibiscus syriacus (Rose of Sharon)	444
A0A6A2Y289	Patatin (EC 3.1.1.-)	Hibiscus syriacus (Rose of Sharon)	400
A0A6A2WFL4	Patatin (EC 3.1.1.-)	Hibiscus syriacus (Rose of Sharon)	455
A0A6A2YQN9	Patatin (EC 3.1.1.-)	Hibiscus syriacus (Rose of Sharon)	384
A0A6A3CL47	Patatin (EC 3.1.1.-)	Hibiscus syriacus (Rose of Sharon)	353
A0A6A2YV15	Patatin (EC 3.1.1.-)	Hibiscus syriacus (Rose of Sharon)	385
A0A6A3BNF3	Patatin (EC 3.1.1.-)	Hibiscus syriacus (Rose of Sharon)	444
A0A6A2ZU66	Patatin (EC 3.1.1.-)	Hibiscus syriacus (Rose of Sharon)	245
A0A6A2XV31	Patatin (EC 3.1.1.-)	Hibiscus syriacus (Rose of Sharon)	462
A0A6A2WAM4	Patatin (EC 3.1.1.-)	Hibiscus syriacus (Rose of Sharon)	408
A0A6A3BF13	Putative inactive patatin-like protein 9	Hibiscus syriacus (Rose of Sharon)	221
A0A6A3A2C4	Patatin (EC 3.1.1.-)	Hibiscus syriacus (Rose of Sharon)	358
A0A6A3CEG9	Patatin (EC 3.1.1.-)	Hibiscus syriacus (Rose of Sharon)	384
A0A6A2Y1M5	Patatin (EC 3.1.1.-)	Hibiscus syriacus (Rose of Sharon)	362
A0A6A2YV16	Patatin (EC 3.1.1.-)	Hibiscus syriacus (Rose of Sharon)	612
A0A6A2Y3G9	Patatin (EC 3.1.1.-)	Hibiscus syriacus (Rose of Sharon)	379
A0A6A3CIW0	Patatin (EC 3.1.1.-)	Hibiscus syriacus (Rose of Sharon)	384
A0A6A2Y2V3	Patatin (EC 3.1.1.-)	Hibiscus syriacus (Rose of Sharon)	453
A0A6A2Z2H4	Patatin (EC 3.1.1.-)	Hibiscus syriacus (Rose of Sharon)	306
A0A6A3BMY3	Patatin (EC 3.1.1.-)	Hibiscus syriacus (Rose of Sharon)	365
A0A6A2XAL1	Patatin (EC 3.1.1.-)	Hibiscus syriacus (Rose of Sharon)	155
A0A6A2XXI1	Patatin (EC 3.1.1.-)	Hibiscus syriacus (Rose of Sharon)	173
A0A6A2YVA7	Patatin-like protein 8	Hibiscus syriacus (Rose of Sharon)	296
A0A6A3BJ98	Patatin (EC 3.1.1.-)	Hibiscus syriacus (Rose of Sharon)	400
A0A6A2WVP9	Patatin (EC 3.1.1.-)	Hibiscus syriacus (Rose of Sharon)	383
A0A6A3BNI3	Patatin-like protein 2	Hibiscus syriacus (Rose of Sharon)	345
A0A6A2YLF9	Patatin (EC 3.1.1.-)	Hibiscus syriacus (Rose of Sharon)	384
A0A6A3BSP3	Patatin (EC 3.1.1.-)	Hibiscus syriacus (Rose of Sharon)	401
A0A6A2ZRW6	Patatin (EC 3.1.1.-)	Hibiscus syriacus (Rose of Sharon)	396
A0A6A2XA74	Patatin (EC 3.1.1.-)	Hibiscus syriacus (Rose of Sharon)	405
A0A6A2WIP7	Patatin (EC 3.1.1.-)	Hibiscus syriacus (Rose of Sharon)	650
A0A6A2WRF8	Patatin-like protein 2	Hibiscus syriacus (Rose of Sharon)	204
A0A6A2X751	Patatin (EC 3.1.1.-)	Hibiscus syriacus (Rose of Sharon)	374
A0A6A2Y1Y1	Patatin (EC 3.1.1.-)	Hibiscus syriacus (Rose of Sharon)	384
A0A1W1D6L8	Patatin-like protein	hydrothermal vent metagenome	340
A0A1W1DA32	Patatin-like protein	hydrothermal vent metagenome	183
A0A3B1AEZ8	Patatin-like protein	hydrothermal vent metagenome	331
A0A3B1BMW0	Patatin-like protein	hydrothermal vent metagenome	329
A0A1W1D8G1	Patatin-like protein	hydrothermal vent metagenome	320
A0A1W1D735	Patatin-like protein	hydrothermal vent metagenome	320
A0A643F923	Patatin-like protein	Ideonella dechloratans	1152
A0A410UWP7	Patatin-like protein	Janthinobacterium sp. 17J80-10	814
A0A6C0TY72	Patatin-like protein	Kineobactrum salinum	799
A0A4R5YCZ1	Patatin-like protein	Kocuria rosea (Deinococcus erythromyxa) (Micrococcus rubens)	1176
A0A4R0IFV4	Patatin-like protein	Kribbella sindirgiensis	1332
A0A4Y6RXV1	Patatin-like protein	Labrenzia sp. PHM005	796
A0A5N5CXL4	Patatin-like protein 2	Lasiodiplodia theobromae	597
A0A5N5DQH2	Patatin-like protein 5	Lasiodiplodia theobromae	695
A0A563EWU2	Patatin-like protein	Lentzea tibetensis	1234
A0YRP1	Patatin-like protein	Lyngbya sp. (strain PCC 8106) (Lyngbya aestuarii (strain CCY9616))	376
A0A108U6F2	Patatin-like protein	Lysobacter capsici AZ78	318
A0A418Y6F3	Patatin-like protein	Massilia cavernae	820
A0A418Y6D6	Patatin-like protein	Massilia cavernae	818
A0A418X726	Patatin-like protein	Massilia cavernae	395
W4RRA3	Patatin-like protein	Mesobacillus boroniphilus JCM 21738	244
A0A552APT9	Patatin-like protein	Microcystis aeruginosa Ma_OC_H_19870700_S124	1101
A0A552KMK2	Patatin-like protein	Microcystis flos-aquae Mf_QC_C_20070823_S10D	1026
A0A3E0L3J6	Patatin-like protein	Microcystis flos-aquae TF09	1020
A0A552Q2J6	Patatin-like protein	Microcystis panniformis Mp_MB_F_20051200_S9	1023
A0A551Z7E4	Patatin-like protein	Microcystis sp. M_QC_C_20170808_M3Col	1012
A0A552CTS7	Patatin-like protein	Microcystis sp. Msp_OC_L_20101000_S702	1020
A0A552JZV9	Patatin-like protein	Microcystis wesenbergii Mw_QC_S_20081001_S30D	1095
A0A5D0N5H6	Patatin-like protein	Micromonospora sp. AP08	1042
A0A5D0UP98	Patatin-like protein	Micromonospora sp. MP36	1067
T1BVG5	Patatin-like protein	mine drainage metagenome	95
T1AC55	Patatin-like protein	mine drainage metagenome	81
A0A6B3MTQ2	Patatin-like protein	Moorena sp. SIO4A1	1102
A0A6A1VP52	Patatin (EC 3.1.1.-)	Morella rubra	394
A0A6A1WDP1	Patatin (EC 3.1.1.-)	Morella rubra	442
A0A6A1URE5	Patatin (EC 3.1.1.-)	Morella rubra	318
A0A6A1W8J5	Patatin (EC 3.1.1.-)	Morella rubra	402
A0A6A1VGQ1	Patatin (EC 3.1.1.-)	Morella rubra	335
A0A6A1WGC6	Patatin (EC 3.1.1.-)	Morella rubra	396
A0A6A1WG45	Patatin (EC 3.1.1.-)	Morella rubra	353
A0A6A1WIJ5	Patatin (EC 3.1.1.-)	Morella rubra	416
A0A6A1VT60	Patatin (EC 3.1.1.-)	Morella rubra	394
A0A6A1VP25	Patatin (EC 3.1.1.-)	Morella rubra	394
A0A6A1WGI8	Patatin (EC 3.1.1.-)	Morella rubra	386
A0A6A1W7T7	Patatin (EC 3.1.1.-)	Morella rubra	407
A0A6A1WII0	Patatin (EC 3.1.1.-)	Morella rubra	291
A0A6A1WK87	Patatin-like protein 2	Morella rubra	125
A0A6A1WG23	Patatin (EC 3.1.1.-)	Morella rubra	282
A0A6A1WLJ1	Patatin-like protein 2	Morella rubra	114
A0A6A1WG19	Patatin (EC 3.1.1.-)	Morella rubra	394
A0A6A1W2H3	Patatin (EC 3.1.1.-)	Morella rubra	494
A0A137SAK4	Patatin-like protein	Moritella sp. JT01	307
A0A371ID35	Patatin-like protein 3	Mucuna pruriens (Velvet bean) (Dolichos pruriens)	144
A0A371I6B8	Patatin-like protein 3	Mucuna pruriens (Velvet bean) (Dolichos pruriens)	133
A0A2Z5YE26	Hypothetical patatin-like protein	Mycobacterium marinum	300
A0A2R5H5Z6	Hypothetical patatin-like protein	Mycobacterium montefiorense	281
A0A4R5WFG6	Patatin-like protein	Mycobacterium paragordonae	775
A0A2Z5TLC8	Hypothetical patatin-like protein	Mycobacterium pseudoshottsii JCM 15466	300
A0A5B1BU36	Patatin-like protein	Mycobacterium simiae (Mycobacterium habana)	1042
A0A3S0RKY4	Patatin-like protein	Mycobacterium sp	1100
A0A0U0ZLD6	Hypothetical patatin-like protein	Mycobacteroides abscessus	281
B1MM41	Hypothetical patatin-like protein	Mycobacteroides abscessus (strain ATCC 19977 / DSM 44196 / CIP 104536 / JCM 13569 / NCTC 13031 / TMC 1543) (Mycobacterium abscessus)	281
A0A370CWP0	Patatin-like protein	Mycolicibacterium moriokaense	820
A0A391PHP5	Hypothetical patatin-like protein	Mycolicibacterium sp. NCC-Tsukiji	281
A0A1U8Q7V5	patatin-like protein 2	Nelumbo nucifera (Sacred lotus)	97
A0A1U8QB79	patatin-like protein 2	Nelumbo nucifera (Sacred lotus)	269
A0A314KZ86	Patatin-like protein 7	Nicotiana attenuata (Coyote tobacco)	432
A0A1U7XMI9	patatin-like protein 3	Nicotiana sylvestris (Wood tobacco) (South American tobacco)	432
A0A1S4BHE3	Patatin (EC 3.1.1.-)	Nicotiana tabacum (Common tobacco)	333
A0A1S3ZZ25	patatin-like protein 2	Nicotiana tabacum (Common tobacco)	232
A0A1S3XAR0	patatin-like protein 3	Nicotiana tabacum (Common tobacco)	432
A0A1S3Y7S3	patatin-like protein 3	Nicotiana tabacum (Common tobacco)	432
A0A1S3Y5I7	patatin-like protein 2	Nicotiana tabacum (Common tobacco)	132
A0A1S3YCV4	patatin-like protein 2	Nicotiana tabacum (Common tobacco)	117
J9XXB0	Patatin-like protein	Nicotiana tabacum (Common tobacco)	136
A0A1S3Y809	patatin-like protein 3	Nicotiana tabacum (Common tobacco)	109
A0A1S3Y5X0	patatin-like protein 3	Nicotiana tabacum (Common tobacco)	137
W5TK46	Patatin-like protein	Nocardia nova SH22a	318
A0A3F2U4H4	Patatin-like protein	Nocardia seriolae	843
A0A3G9J5M6	Hypothetical patatin-like protein	Nocardioides baekrokdamisoli	276
A0A1J3CNS0	Patatin-like protein 1	Noccaea caerulescens (Alpine penny-cress) (Thlaspi caerulescens)	163
A0A1J3K1H4	Patatin-like protein 8	Noccaea caerulescens (Alpine penny-cress) (Thlaspi caerulescens)	145
A0A1J3DCY9	Patatin-like protein 1	Noccaea caerulescens (Alpine penny-cress) (Thlaspi caerulescens)	87
A0A1J3IPC5	Patatin-like protein 1	Noccaea caerulescens (Alpine penny-cress) (Thlaspi caerulescens)	163
A0A1J3IT34	Patatin-like protein 1	Noccaea caerulescens (Alpine penny-cress) (Thlaspi caerulescens)	90
A0A1J3H7T3	Patatin-like protein 8	Noccaea caerulescens (Alpine penny-cress) (Thlaspi caerulescens)	204
A0A1J3HVE3	Patatin-like protein 7	Noccaea caerulescens (Alpine penny-cress) (Thlaspi caerulescens)	73
A0A1J3E2Z2	Patatin-like protein 7	Noccaea caerulescens (Alpine penny-cress) (Thlaspi caerulescens)	74
A0A1J3GWR6	Patatin-like protein 1	Noccaea caerulescens (Alpine penny-cress) (Thlaspi caerulescens)	90
A0A1J3HGW9	Patatin-like protein 8	Noccaea caerulescens (Alpine penny-cress) (Thlaspi caerulescens)	85
A0A1J3FVS5	Patatin-like protein 7	Noccaea caerulescens (Alpine penny-cress) (Thlaspi caerulescens)	73
A0A1J3HSJ4	Patatin-like protein 1	Noccaea caerulescens (Alpine penny-cress) (Thlaspi caerulescens)	95
A0A1J3F2K8	Patatin-like protein 6	Noccaea caerulescens (Alpine penny-cress) (Thlaspi caerulescens)	73
A0A1J3FP56	Patatin-like protein 1	Noccaea caerulescens (Alpine penny-cress) (Thlaspi caerulescens)	223
A0ZMY2	Patatin-like protein	Nodularia spumigena CCY9414	620
A0A081D6C4	Patatin-like protein	Nonlabens ulvanivorans (Persicivirga ulvanivorans)	76
A0A5D0PG29	Patatin-like protein	Nonomuraea sp. PA05	940
A0A5S4GG89	Patatin-like protein	Nonomuraea zeae	999
Q8YUN7	Patatin-like protein	Nostoc sp. (strain PCC 7120 / SAG 25.82 / UTEX 2576)	390
U5TVU7	Patatin-like protein	Nostoc sp. 152	698
A0A1Z4IDM2	Patatin-like protein	Nostoc sp. NIES-2111	391
A0A3A3G189	Patatin-like protein	Noviherbaspirillum sedimenti	819
A0A5B8SAU5	Patatin-like protein	Novosphingobium ginsenosidimutans	770
A0A519QWN2	Patatin-like protein	Novosphingobium sp	772
A0A5D0X2W3	Patatin-like protein	Novosphingobium sp. BW1	772
A0A4D7DG26	Patatin-like protein	Novosphingobium sp. EMRT-2	785
A0A3S3TKT7	Patatin-like protein	Novosphingobium umbonatum	751
M9RJX7	Patatin-like protein phospholipase-like protein	Octadecabacter arcticus 238	340
A0A1C3K7M8	Patatin-like protein	Orrella dioscoreae	281
B8B7E7	Patatin-like protein 3 (EC 3.1.1.-)	Oryza sativa subsp. indica (Rice)	413
B8AQW7	Patatin-like protein 1 (EC 3.1.1.-)	Oryza sativa subsp. indica (Rice)	414
A2YW91	Patatin-like protein 2 (EC 3.1.1.-)	Oryza sativa subsp. indica (Rice)	405
Q8H5D4	Patatin-like protein 3 (OsPLP3) (EC 3.1.1.-)	Oryza sativa subsp. japonica (Rice)	413
Q6ZJD3	Patatin-like protein 2 (OsPLP2) (EC 3.1.1.-)	Oryza sativa subsp. japonica (Rice)	405
Q84QY3	Patatin-like protein 1 (OsPLP1) (EC 3.1.1.-)	Oryza sativa subsp. japonica (Rice)	432
A0A3L6T9Q7	Patatin-like protein 3	Panicum miliaceum (Proso millet) (Broomcorn millet)	475
A0A3L6TP75	Patatin-like protein 3	Panicum miliaceum (Proso millet) (Broomcorn millet)	435
A0A3L6RA89	Patatin-like protein 3	Panicum miliaceum (Proso millet) (Broomcorn millet)	461
A0A3L6SFU7	Patatin-like protein 3	Panicum miliaceum (Proso millet) (Broomcorn millet)	440
A0A3L6RV91	Patatin-like protein 3	Panicum miliaceum (Proso millet) (Broomcorn millet)	297
A0A1N7S8A2	Putative exported phospholipase, patatin-like protein	Paraburkholderia piptadeniae	267
Q141P8	Putative exported phospholipase, patatin-like protein	Paraburkholderia xenovorans (strain LB400)	274
U4KNU3	Putative patatin-like protein	Paracholeplasma brassicae	331
A0A4U0R4G2	Patatin-like protein	Paracoccus gahaiensis	949
A0A1I5BAY2	Patatin-like protein (Patatin-related protein)	Paracoccus pantotrophus (Thiosphaera pantotropha)	926
A0A3N7GIY0	Patatin-like protein	Paracoccus sp. BP8	930
A0A369U0C9	Patatin-like protein	Paracoccus versutus (Thiobacillus versutus)	926
A0A4R1B923	Patatin-like protein	Parasulfuritortus cantonensis	992
A0A418NJI4	Patatin-like protein	Pelagerythrobacter aerophilus	772
A0A4Q2KR59	Patatin-like protein	Pelagerythrobacter rhizovicinus	772
A0A090QML1	Patatin-like protein	Photobacterium aphoticum	311
D0MQR5	Patatin like protein	Phytophthora infestans (strain T30-4) (Potato late blight agent)	1146
D0P3P0	Patatin like protein	Phytophthora infestans (strain T30-4) (Potato late blight agent)	1142
D0NF11	Patatin like protein	Phytophthora infestans (strain T30-4) (Potato late blight agent)	265
A0A225X5K2	Patatin like protein	Phytophthora megakarya	1221
A0A225WER0	Patatin like protein	Phytophthora megakarya	265
A0A0W8CBM4	Patatin like protein	Phytophthora nicotianae (Buckeye rot agent)	265
A0A0W8DA47	Patatin like protein	Phytophthora nicotianae (Buckeye rot agent)	192
A0A2P4XI93	Patatin like protein	Phytophthora palmivora var. palmivora	363
A0A479ZTC0	Patatin-like protein	Planktothrix agardhii CCAP 1459/11A	346
A0A2Z6CJ48	Patatin-like protein	Planktothrix agardhii NIES-204	346
A0A0P1A8R6	Patatin like protein	Plasmopara halstedii (Downy mildew of sunflower)	1144
A0A4Y9EQ54	Patatin-like protein	Polymorphobacter arshaanensis	821
A0A3M9YV07	Patatin-like protein	Porphyrobacter sp. IPPAS B-1204	775
A0A3R7IAQ7	Patatin-like protein	Prosthecochloris sp. ZM_2	1077
A0A314Z401	Patatin-like protein 2	Prunus yedoensis var. nudiflora	89
A0A314Z4Z3	Patatin-like protein 2 isoform X1	Prunus yedoensis var. nudiflora	314
A0A314YIF6	Patatin-like protein 3	Prunus yedoensis var. nudiflora	195
A0A314YC58	Patatin-like protein 3	Prunus yedoensis var. nudiflora	242
A0A077JSV6	Patatin (Patatin domain-containing protein)	Pseudomonas aeruginosa	728
A0A0A8RFV7	Patatin-like protein, PlpD	Pseudomonas aeruginosa	728
A0A2C9WY01	Patatin-like protein, PlpD	Pseudomonas aeruginosa	728
Q9HYQ6	Patatin-like protein, PlpD	Pseudomonas aeruginosa (strain ATCC 15692 / DSM 22644 / CIP 104116 / JCM 14847 / LMG 12228 / 1C / PRS 101 / PAO1)	728
A0A3S4PBK7	Patatin-like protein, PlpD	Pseudomonas fluorescens	728
B6DSR0	Patatin-like protein	Pseudomonas fluorescens	733
W6QW03	Patatin-like protein	Pseudomonas pseudoalcaligenes (strain CECT 5344)	728
S6BKD6	Patatin-like protein PlpD	Pseudomonas resinovorans NBRC 106553	726
G7ZJS7	Patatin (Putative patatin-like protein)	Pseudomonas savastanoi pv. savastanoi	393
A0A3M2VH62	Patatin-like protein	Pseudomonas syringae pv. atrofaciens	393
A0A419HFM4	Patatin-like protein	Pseudonocardiaceae bacterium YIM PH 21723	1124
A1SUJ4	Patatin-like protein of phospholipase family protein	Psychromonas ingrahamii (strain 37)	745
A1SVV6	Patatin-like protein of phospholipase family protein	Psychromonas ingrahamii (strain 37)	291
A0A5N5FUV6	Patatin-like protein 2	Pyrus ussuriensis x Pyrus communis	119
A0A5N5H2U1	Patatin-like protein 6	Pyrus ussuriensis x Pyrus communis	165
A0A5N5GUS8	Patatin-like protein 2	Pyrus ussuriensis x Pyrus communis	125
A0A5N5HSB1	Patatin-like protein 2	Pyrus ussuriensis x Pyrus communis	293
A0A2D4C8P5	Patatin like protein	Pythium insidiosum (Pythiosis disease agent)	290
A0A2D4BPC3	Patatin like protein	Pythium insidiosum (Pythiosis disease agent)	390
A0A5P6NCL3	Patatin-like protein	Qipengyuania flava	771
A0A5S3PAI0	Patatin-like protein	Qipengyuania marisflavi	771
A0A401KAL5	Hypothetical patatin-like protein	Ralstonia sp. SET104	297
A0A0K6G4Q5	Putative inactive patatin-like protein 9	Rhizoctonia solani	638
A0A2P4P8D2	Patatin-like protein	Rhizophagus irregularis (strain DAOM 181602 / DAOM 197198 / MUCL 43194) (Arbuscular mycorrhizal fungus) (Glomus intraradices)	404
A0A5D0VJ74	Patatin-like protein	Rhodobacterales bacterium	811
A0A5C9BTI2	Patatin-like protein	Rhodocyclaceae bacterium	392
A0A1Q8YJC6	Patatin-like protein	Rhodoferax antarcticus ANT.BR	416
A0A1Q8YDB9	Putative phospholipase, patatin-like protein	Rhodoferax antarcticus ANT.BR	301
A0A521ZZ58	Patatin-like protein	Rhodospirillaceae bacterium	862
H6PUK2	Patatin-like protein	Rickettsia philipii (strain 364D)	490
B0BUI0	Patatin-like protein	Rickettsia rickettsii (strain Iowa)	490
Q68WD7	Patatin-like protein	Rickettsia typhi (strain ATCC VR-144 / Wilmington)	498
A0A4R4UFR3	Patatin-like protein	Saccharopolyspora aridisoli	1117
A0A4R4Z6E0	Patatin-like protein	Saccharopolyspora elongata	1183
A0A5M7C6J2	Patatin-like protein	Saccharopolyspora hirsuta	1136
A0A4R5BFB7	Patatin-like protein	Saccharopolyspora karakumensis	1110
A0A426JRQ5	Patatin-like protein	Saccharopolyspora rhizosphaerae	1107
A0A4R4VWF8	Patatin-like protein	Saccharopolyspora terrae	1112
A0A5Q0H746	Patatin-like protein	Saccharothrix syringae (Nocardiopsis syringae)	1214
A0A501XE44	Patatin-like protein	Sandaracinobacter neustonicus	802
A0A132AFI6	Patatin-like protein phospholipase domain-containing protein 2-like protein	Sarcoptes scabiei (Itch mite) (Acarus scabiei)	655
A0A1Z4PRT0	Patatin-like protein	Scytonema sp. NIES-4073	35
Q9AUH5	Patatin-like protein	Solanum tuberosum (Potato)	51
A0A5B2WSB2	Patatin-like protein	Solihabitans fulvus	1326
A0A1L4BMJ1	Patatin-like phospholipase family protein (Patatin-like protein)	Sphaerospermopsis torques-reginae ITEP-024	623
A0A437J550	Patatin-like protein	Sphingobium algorifonticola	788
A0A4Q1KGH9	Patatin-like protein	Sphingobium fluviale	783
A0A4Q4J226	Patatin-like protein	Sphingobium fuliginis (strain ATCC 27551)	777
A0A5B8CGQ9	Patatin-like protein	Sphingobium fuliginis ATCC 27551	777
A0A4Q4J9N5	Patatin-like protein	Sphingobium indicum	777
A0A5J5I3R4	Patatin-like protein	Sphingobium limneticum	781
A0A2E9CMS8	Patatin (Patatin-like protein)	Sphingobium sp	777
A0A5N8AA80	Patatin-like protein	Sphingobium sp	809
A0A4P7QQ60	Patatin-like protein	Sphingobium sp. PAMC28499	777
A0A418YWF7	Patatin-like protein	Sphingobium terrigena	781
A0A430BY33	Patatin-like protein	Sphingobium yanoikuyae (Sphingomonas yanoikuyae)	777
A0A431JCV0	Patatin-like protein	Sphingomonadaceae bacterium	763
A0A5C7JL84	Patatin-like protein	Sphingomonadales bacterium	818
A0A4Q3DAY0	Patatin-like protein	Sphingomonadales bacterium	762
A0A4Q2YU88	Patatin-like protein	Sphingomonadales bacterium	699
A0A4Q5TIA3	Patatin-like protein	Sphingomonadales bacterium	767
A0A4Q5RTB7	Patatin-like protein	Sphingomonadales bacterium	759
A0A4Q5SGP3	Patatin-like protein	Sphingomonadales bacterium	423
A0A4Q3C0M0	Patatin-like protein	Sphingomonadales bacterium	371
A0A369VU76	Patatin-like protein	Sphingomonas aracearum	753
A0A418WP76	Patatin-like protein	Sphingomonas cavernae	780
A0A437LVR9	Patatin-like protein	Sphingomonas crocodyli	759
A0A4V3QZX9	Patatin-like protein	Sphingomonas gei	762
A0A396RKZ8	Patatin-like protein	Sphingomonas gilva	753
A0A5C6UFS4	Patatin-like protein	Sphingomonas ginsenosidivorax	744
A0A502FYH3	Patatin-like protein	Sphingomonas glacialis	766
A0A2M8W7U9	Patatin-like protein (Patatin-related protein)	Sphingomonas koreensis	767
A0A5D9C6Z9	Patatin-like protein	Sphingomonas montanisoli	759
A0A4V3QX95	Patatin-like protein	Sphingomonas naasensis	762
A0A502C4J2	Patatin-like protein	Sphingomonas oligophenolica	760
A0A494TP54	Patatin-like protein	Sphingomonas paeninsulae	728
A0A5B8LH03	Patatin-like protein	Sphingomonas panacisoli	761
A0A4Y8ZKN2	Patatin-like protein	Sphingomonas parva	762
A0A411LFP6	Patatin-like protein	Sphingomonas paucimobilis (Pseudomonas paucimobilis)	760
A0A558R0A2	Patatin-like protein	Sphingomonas solaris	765
A0A525HGE4	Patatin-like protein	Sphingomonas sp	761
A0A520HTN0	Patatin-like protein	Sphingomonas sp	376
A0A520GW56	Patatin-like protein	Sphingomonas sp	345
A0A520H784	Patatin-like protein	Sphingomonas sp	397
A0A520D674	Patatin-like protein	Sphingomonas sp	602
A0A520J044	Patatin-like protein	Sphingomonas sp	527
A0A4P6XBI4	Patatin-like protein	Sphingomonas sp. AAP5	766
A0A430EG15	Patatin-like protein	Sphingomonas sp. ABOLE	758
A0A430E0R9	Patatin-like protein	Sphingomonas sp. ABOLG	761
A0A430EAV0	Patatin-like protein	Sphingomonas sp. ABOLH	765
A0A4U1L2Q0	Patatin-like protein	Sphingomonas sp. L-1-4w-11	762
A0A4P7R095	Patatin-like protein	Sphingomonas sp. PAMC26645	762
A0A3S0YFP2	Patatin-like protein	Sphingomonas sp. TF3	765
A0A4Q0GN60	Patatin-like protein	Sphingomonas sp. UV9	762
A0A518RDE9	Patatin-like protein	Sphingomonas suaedae	764
A0A4P7RYT2	Patatin-like protein	Sphingopyxis sp. PAMC25046	770
A0A553WHD4	Patatin-like protein	Sphingorhabdus contaminans	785
A0A371BK40	Patatin-like protein	Sphingorhabdus pulchriflava	780
A0A5C6UNM0	Patatin-like protein	Sphingorhabdus soli	781
A0A426RS20	Patatin-like protein	Sphingorhabdus wooponensis	778
A0A5C6TX71	Patatin-like protein	Sphingosinicella ginsenosidimutans	763
A0A4P6FQR6	Patatin-like protein	Sphingosinicella sp. BN140058	762
A0A3B0BZF6	Patatin-like protein	Streptomyces klenkii	1091
A0A3Q9FSX9	Patatin-like protein	Streptomyces luteoverticillatus (Streptoverticillium luteoverticillatus)	1036
A0A5N8VYP3	Patatin-like protein	Streptomyces phyllanthi	886
A0A4Q1R8X1	Patatin-like protein	Streptomyces sioyaensis	884
A0A5C6W6M4	Patatin-like protein	Streptomyces sp. ISID311	985
A0A5A7R594	Patatin-like protein 6	Striga asiatica (Asiatic witchweed) (Buchnera asiatica)	392
A0A5A7R7V2	PATATIN-like protein 8	Striga asiatica (Asiatic witchweed) (Buchnera asiatica)	195
A0A5A7R2K2	PATATIN-like protein 5	Striga asiatica (Asiatic witchweed) (Buchnera asiatica)	131
A0A1Q9ENK3	Patatin-like protein 1	Symbiodinium microadriaticum (Dinoflagellate) (Zooxanthella microadriatica)	2371
A0A6B3NLK7	Patatin-like protein	Symploca sp. SIO1C4	800
A3YXY2	Patatin-like protein	Synechococcus sp. WH 5701	412
A0A699IW35	Patatin (EC 3.1.1.-)	Tanacetum cinerariifolium (Dalmatian daisy) (Chrysanthemum cinerariifolium)	94
A0A699MCS6	Patatin-like protein 1	Tanacetum cinerariifolium (Dalmatian daisy) (Chrysanthemum cinerariifolium)	49
A0A699PCH6	Patatin-like protein 1	Tanacetum cinerariifolium (Dalmatian daisy) (Chrysanthemum cinerariifolium)	87
A0A699V0N3	Patatin-like protein 1	Tanacetum cinerariifolium (Dalmatian daisy) (Chrysanthemum cinerariifolium)	73
A0A699VCI5	Patatin-like protein 1	Tanacetum cinerariifolium (Dalmatian daisy) (Chrysanthemum cinerariifolium)	84
A0A699QQT4	Patatin-like protein 5	Tanacetum cinerariifolium (Dalmatian daisy) (Chrysanthemum cinerariifolium)	71
A0A699JE95	Patatin-like protein 6	Tanacetum cinerariifolium (Dalmatian daisy) (Chrysanthemum cinerariifolium)	90
A0A699JCZ2	Patatin-like protein 6	Tanacetum cinerariifolium (Dalmatian daisy) (Chrysanthemum cinerariifolium)	91
A0A369RVN1	Patatin-like protein 2	Trichoplax sp. H2	1302
A0A369RVN3	Patatin-like protein 5	Trichoplax sp. H2	528
A0A1Z4KG28	Patatin-like protein	Trichormus variabilis NIES-23	390
A0A392TCE8	Patatin-like protein	Trifolium medium	51
A0A392PR79	Patatin-like protein	Trifolium medium	156
A0A392PXN7	Patatin-like protein	Trifolium medium	84
A0A392RG26	Patatin-like protein	Trifolium medium	60
A0A392PXK7	Patatin-like protein	Trifolium medium	36
A0A392P5E0	Patatin-like protein	Trifolium medium	76
A0A2K3M650	Patatin-like protein	Trifolium pratense (Red clover)	316
A0A2K3MMM8	Patatin-like protein	Trifolium pratense (Red clover)	146
A0A2K3PIW5	Patatin-like protein	Trifolium pratense (Red clover)	135
A0A419QZ47	Patatin-like protein	Tsuneonella suprasediminis	770
A0A0D4HRJ2	Patatin-like protein	uncultured Acinetobacter sp	174
K1ZXI4	Patatin-like protein phospholipase family protein	uncultured bacterium	379
H8XW44	Patatin-like protein	uncultured bacterium	250
D8V1J8	Patatin-like protein	uncultured bacterium	289
A0A097ETF7	Patatin-like phospholipase family protein	uncultured bacterium	303
K2DNI8	Patatin-like protein phospholipase	uncultured bacterium	286
A0A482ZRT3	Patatin-like protein	uncultured Candidatus Thioglobus sp	352
A0A482ZNN4	Patatin-like protein	uncultured Candidatus Thioglobus sp	201
A0A482ZH14	Patatin-like protein	uncultured Candidatus Thioglobus sp	351
A0A482ZHM3	Patatin-like protein	uncultured Candidatus Thioglobus sp	316
A0A0D4HQK3	Patatin-like protein	uncultured Chlorobium sp	88
A0A0D4HPS7	Patatin-like protein	uncultured Chryseobacterium sp	95
A0A0D4HPT9	Patatin-like protein	uncultured Chryseobacterium sp	96
A0A0D4HQJ0	Patatin-like protein	uncultured Desulfococcus sp	219
A0A0D4HPU8	Patatin-like protein	uncultured Desulfococcus sp	165
A0A0D4HPU2	Patatin-like protein	uncultured Laribacter sp	181
A0A0D4HRI8	Patatin-like protein	uncultured Marinobacter sp	123
A0A0D4HQY5	Patatin-like protein	uncultured Marinobacter sp	305
A0A0D4HQY0	Patatin-like protein	uncultured Neptuniibacter sp	80
A0A0D4HPR1	Patatin-like protein	uncultured Nitrobacter sp	127
A0A0D4HPV4	Patatin-like protein	uncultured Parabacteroides sp	311
A0A0D4HQJ5	Patatin-like protein	uncultured Polaromonas sp	88
A0A0D4HQX3	Patatin-like protein	uncultured Pseudoalteromonas sp	132
A0A0D4HRI3	Patatin-like protein	uncultured Pseudomonas sp	104
A0A0D4HRH8	Patatin-like protein	uncultured Psychromonas sp	163
A0A0D4HPR6	Patatin-like protein	uncultured Shewanella sp	129
A0A0D4HQI5	Patatin-like protein	uncultured Shewanella sp	138
A0A0D4HQX8	Patatin-like protein	uncultured Shewanella sp	71
A0A0D4HPS2	Patatin-like protein	uncultured Sulfuricurvum sp	115
A0A194VSF4	Patatin-like protein 2	Valsa mali	1252
A0A194V006	Patatin-like protein 2	Valsa mali var. pyri	1236
A0A521ZXU1	Patatin-like protein	Verrucomicrobia bacterium	586
U3AXM0	Patatin-like protein PlpD	Vibrio ezurae NBRC 102218	768
A0A3Q0FC18	patatin-like protein 1	Vigna radiata var. radiata (Mung bean) (Phaseolus aureus)	297
A0A1S3UFW0	patatin-like protein 3	Vigna radiata var. radiata (Mung bean) (Phaseolus aureus)	140
A0A438ERL5	Patatin-like protein 3	Vitis vinifera (Grape)	117
A0A438FB21	Patatin-like protein 2	Vitis vinifera (Grape)	162
A0A438CPC7	Patatin-like protein 2	Vitis vinifera (Grape)	114
A0A438K1M2	Patatin-like protein 3	Vitis vinifera (Grape)	306
A0A438FB56	Patatin-like protein 2	Vitis vinifera (Grape)	470
A0A438IXZ8	Patatin-like protein 4	Vitis vinifera (Grape)	306
A0A438BZW2	Patatin-like protein 2	Vitis vinifera (Grape)	84
A0A438K251	Patatin-like protein 3	Vitis vinifera (Grape)	158
A0A438KQC9	Patatin-like protein 2	Vitis vinifera (Grape)	145
A0A438F5Q9	Patatin-like protein 1	Vitis vinifera (Grape)	362
A0A438K1K7	Patatin-like protein 2	Vitis vinifera (Grape)	199
A0A438G3A0	Patatin-like protein 2	Vitis vinifera (Grape)	113
A0A438E1K4	Patatin-like protein 2	Vitis vinifera (Grape)	200
A0A438ERL0	Patatin-like protein 2	Vitis vinifera (Grape)	84
B9A8W9	Patatin-like protein	Wolbachia endosymbiont of Cadra cautella	316
B9A932	Patatin-like protein	Wolbachia endosymbiont of Cadra cautella	305
A0A3N5PZ93	Patatin-like protein	Xanthomonadales bacterium	795
A0A3N5PKZ7	Patatin-like protein	Xanthomonadales bacterium	374
B4G1A8	Patatin-like protein 6	Zea mays (Maize)	408
B4G1A8	Patatin-like protein 6	Zea mays (Maize)	408
A0A317Y5K2	Patatin-like protein 3	Zea mays (Maize)	492
A0A1D6L6Q9	Patatin-like protein 6	Zea mays (Maize)	438
A0A1D6F7H6	Patatin-like protein 2	Zea mays (Maize)	178
A0A1D6N4J1	Patatin-like protein 2	Zea mays (Maize)	184
A0A1D6N4J2	Patatin-like protein 2	Zea mays (Maize)	191
A0A1D6F7H7	Patatin-like protein 2	Zea mays (Maize)	69
A0A1R3M0K8	Patatin-like protein 6	Zea mays (Maize)	559
A0A317Y2U6	Patatin-like protein 3	Zea mays (Maize)	433
A0A3L6FPQ2	Patatin-like protein 3	Zea mays (Maize)	180
A0A317YDY3	Patatin-like protein 1	Zea mays (Maize)	78
A0A1D6HS50	Patatin-like protein 6	Zea mays (Maize)	466

## Sheet: Non patatin group
Entry	Protein names	Organism	Length
P48183	Photosystem II protein D1 (PSII D1 protein) (EC 1.10.3.9) (32 kDa thylakoid membrane protein) (Photosystem II Q(B) protein)	Zea mays (Maize)	353
Q9S7B2	Protein rough sheath 2 (Protein PHANTASTICA) (ZmPHAN)	Zea mays (Maize)	370
K7WIZ6	Riboflavin biosynthesis protein PYRR, chloroplastic [Includes: Inactive diaminohydroxyphosphoribosylaminopyrimidine deaminase (DRAP deaminase) (Riboflavin-specific deaminase); 5-amino-6-(5-phosphoribosylamino)uracil reductase (EC 1.1.1.193) (HTP reductase); Riboflavin biosynthesis intermediates N-glycosidase (EC 3.2.2.-)]	Zea mays (Maize)	623
P11155	Pyruvate, phosphate dikinase 1, chloroplastic (EC 2.7.9.1) (Pyruvate, orthophosphate dikinase 1)	Zea mays (Maize)	947
P24345	Homeotic protein knotted-1	Zea mays (Maize)	359
Q84Y01	Inositol-tetrakisphosphate 1-kinase 1 (ZmIpk) (EC 2.7.1.134) (Inositol 1,3,4-trisphosphate 5/6-kinase 1) (Inositol-triphosphate 5/6-kinase 1) (Ins(1,3,4)P(3) 5/6-kinase 1) (EC 2.7.1.159) (Low phytic acid protein 2)	Zea mays (Maize)	342
O24585	Putative receptor protein kinase CRINKLY4 (EC 2.7.11.1)	Zea mays (Maize)	901
P18122	Catalase isozyme 1 (EC 1.11.1.6)	Zea mays (Maize)	492
P12653	Glutathione S-transferase 1 (EC 2.5.1.18) (GST class-phi member 1) (GST-29) (GST-I)	Zea mays (Maize)	214
P04711	Phosphoenolpyruvate carboxylase 1 (PEPC 1) (PEPCase 1) (EC 4.1.1.31)	Zea mays (Maize)	970
Q8RVL1	Calpain-type cysteine protease DEK1 (EC 3.4.22.-) (Phytocalpain DEK1) (Protein DEFECTIVE KERNEL 1) (ZmDEK1)	Zea mays (Maize)	2159
P35082	Profilin-2 (Pollen allergen Zea m 12) (ZmPRO2) (allergen Zea m 12)	Zea mays (Maize)	131
Q7SIC9	Transketolase, chloroplastic (TK) (EC 2.2.1.1)	Zea mays (Maize)	675
Q9T0N8	Cytokinin dehydrogenase 1 (EC 1.5.99.12) (Cytokinin oxidase 1) (CKO 1) (COX 1) (ZmCKX1)	Zea mays (Maize)	534
A0A1D6HSP4	Dimethylnonatriene synthase (EC 1.14.14.59) (Cytochrome P-450 19) (Cytochrome P450 92C5) (Trimethyltridecatetraene synthase) (EC 1.14.14.58)	Zea mays (Maize)	531
P35083	Profilin-3 (Pollen allergen Zea m 12) (ZmPRO3) (allergen Zea m 12)	Zea mays (Maize)	131
Q93WI2	Transcription factor TEOSINTE BRANCHED 1	Zea mays (Maize)	376
Q8VXG7	Phenylalanine/tyrosine ammonia-lyase (EC 4.3.1.25) (Bifunctional phenylalanine ammonia-lyase) (Bifunctional PAL)	Zea mays (Maize)	703
P29036	Ferritin-1, chloroplastic (EC 1.16.3.1) (ZmFer1)	Zea mays (Maize)	254
Q195N6	Pyruvate, phosphate dikinase regulatory protein, chloroplastic (EC 2.7.11.32) (EC 2.7.4.27) (Bifunctional dikinase regulatory protein) (BFRP) (Pyruvate, Pi dikinase regulatory protein) (PPDK RP) (PPDK regulatory protein)	Zea mays (Maize)	426
P29390	Ferritin-2, chloroplastic (EC 1.16.3.1) (ZmFer2)	Zea mays (Maize)	252
P0DL10	Leucine-rich repeat receptor-like kinase protein THICK TASSEL DWARF1 (EC 2.7.11.1) (CLAVATA1-like protein) (CLV1 related kinase 5) (ZmKIN5)	Zea mays (Maize)	996
A6YSL1	Ribonuclease III domain-containing protein RNC1, chloroplastic (Chloroplast ribonuclease III domain protein)	Zea mays (Maize)	525
A5H8G4	Peroxidase 1 (EC 1.11.1.7) (Plasma membrane-bound peroxidase 1) (pmPOX1)	Zea mays (Maize)	367
Q5GJ59	Tau-cadinol synthase (EC 4.2.3.173) (Terpene synthase 7) (ZmTPS7)	Zea mays (Maize)	548
P23111	Cell division control protein 2 homolog (EC 2.7.11.22) (EC 2.7.11.23) (p34cdc2)	Zea mays (Maize)	294
P49080	Bifunctional aspartokinase/homoserine dehydrogenase 2, chloroplastic (AK-HD 2) (AK-HSDH 2) [Includes: Aspartokinase (EC 2.7.2.4); Homoserine dehydrogenase (EC 1.1.1.3)]	Zea mays (Maize)	917
P28523	Casein kinase II subunit alpha (EC 2.7.11.1) (CK II) (CK2-alpha)	Zea mays (Maize)	332
Q8LPU4	Histone acetyltransferase type B catalytic subunit (EC 2.3.1.48) (Histone acetyltransferase HAT B) (Histone acetyltransferase HAT-B-p50)	Zea mays (Maize)	468
P49079	Bifunctional aspartokinase/homoserine dehydrogenase 1, chloroplastic (AK-HD 1) (AK-HSDH 1) [Includes: Aspartokinase (EC 2.7.2.4); Homoserine dehydrogenase (EC 1.1.1.3)]	Zea mays (Maize)	920
A5HEH4	GRF-interacting factor 1 (ZmGIF1) (Protein ANGUSTIFOLIA 3 homolog)	Zea mays (Maize)	227
P55241	Glucose-1-phosphate adenylyltransferase large subunit 1, chloroplastic/amyloplastic (EC 2.7.7.27) (ADP-glucose pyrophosphorylase) (ADP-glucose synthase) (AGPase S) (Alpha-D-glucose-1-phosphate adenyl transferase) (Shrunken-2)	Zea mays (Maize)	516
Q9FYS5	HMG-Y-related protein A (ZmHMGA) (High mobility group A protein)	Zea mays (Maize)	193
Q84TC2	DIBOA-glucoside dioxygenase BX6 (EC 1.14.11.59) (2,4-dihydroxy-1,4-benzoxazin-3-one-glucoside dioxygenase) (2-oxoglutarate-dependent dioxygenase BX6) (Protein BENZOXAZINONE SYNTHESIS 6)	Zea mays (Maize)	374
Q940E8	Leucine-rich repeat receptor-like protein FASCIATED EAR2 (CLAVATA2-like protein)	Zea mays (Maize)	613
P27787	Ferredoxin-1, chloroplastic (Ferredoxin I) (Fd I)	Zea mays (Maize)	150
A0A1D6L709	Probable glutamate carboxypeptidase VP8 (EC 3.4.17.21) (Protein VIVIPAROUS8) (Protein WIDOW'S PEAK 1)	Zea mays (Maize)	713
A0A1D6LAB7	DEAD-box ATP-dependent RNA helicase 3B, chloroplastic (ZmRH3B) (EC 3.6.4.13)	Zea mays (Maize)	743
B6TNK6	Adenylyltransferase and sulfurtransferase MOCS3-1 (Molybdenum cofactor synthesis protein 3-1) [Includes: Molybdopterin-synthase adenylyltransferase 1 (EC 2.7.7.80) (Adenylyltransferase MOCS3-1) (Sulfur carrier protein MOCS2A adenylyltransferase 1); Molybdopterin-synthase sulfurtransferase 1 (EC 2.8.1.11) (Sulfur carrier protein MOCS2A sulfurtransferase 1) (Sulfurtransferase MOCS3-1)]	Zea mays (Maize)	468
P58738	Expansin-B1 (Allergen Zea m 1d) (Beta-expansin-1a) (Pollen allergen Zea m 1) (ZmEXPB1) (allergen Zea m 1)	Zea mays (Maize)	269
P29518	Adenine nucleotide transporter BT1, chloroplastic/amyloplastic/mitochondrial (Protein brittle-1)	Zea mays (Maize)	436
Q9XF59	Aquaporin PIP1-2 (Plasma membrane intrinsic protein 1-2) (ZmPIP1-2) (ZmPIP1;2) (ZmPIP1b)	Zea mays (Maize)	289
P26216	Exopolygalacturonase (ExoPG) (EC 3.2.1.67) (Galacturan 1,4-alpha-galacturonidase) (Pectinase)	Zea mays (Maize)	410
P62787	Histone H4	Zea mays (Maize)	103
Q9XF14	Protein BUNDLE SHEATH DEFECTIVE 2, chloroplastic (ZmBSD2)	Zea mays (Maize)	129
K7U9N8	Protein OPAQUE1 (Myosin XI motor protein)	Zea mays (Maize)	1521
P05348	Ribulose bisphosphate carboxylase small subunit, chloroplastic (RuBisCO small subunit)	Zea mays (Maize)	170
Q29VN3	Alpha-copaene synthase (EC 4.2.3.133) ((+)-germacrene D synthase) (EC 4.2.3.77) (Beta-caryophyllene synthase) (EC 4.2.3.57) (Delta-cadinene synthase) (EC 4.2.3.-) (Terpene synthase 8)	Zea mays (Maize)	539
P43188	Adenylate kinase, chloroplastic (AK) (EC 2.7.4.3) (ATP-AMP transphosphorylase) (ATP:AMP phosphotransferase) (Adenylate monophosphate kinase)	Zea mays (Maize)	222
O24591	Histone deacetylase HDT1 (Histone deacetylase 2a) (HD2a) (Nucleolar histone deacetylase HD2-p39) (Zm-HD2a)	Zea mays (Maize)	307
Q6XZ78	Fructokinase-2 (EC 2.7.1.4) (ZmFRK2)	Zea mays (Maize)	335
P23225	Ferredoxin-dependent glutamate synthase, chloroplastic (EC 1.4.7.1) (Fd-GOGAT)	Zea mays (Maize)	1616
B4FG96	Protein LAZY 1 (ZmLA1) (Protein CONTROLLING LEAF ANGLE 4) (ZmCLA4) (Protein PROSTRATE STEM 1)	Zea mays (Maize)	413
Q41761	4-hydroxy-7-methoxy-3-oxo-3,4-dihydro-2H-1,4-benzoxazin-2-yl glucoside beta-D-glucosidase 2, chloroplastic (EC 3.2.1.182) (Beta-glucosidase 2) (ZmGlu2) (EC 3.2.1.21)	Zea mays (Maize)	563
Q6I681	Ascorbate-specific transmembrane electron transporter 1 (EC 1.-.-.-) (Cytochrome b561-1) (Zmb561)	Zea mays (Maize)	236
B4FAT0	Adenylyltransferase and sulfurtransferase MOCS3-2 (Molybdenum cofactor synthesis protein 3-2) [Includes: Molybdopterin-synthase adenylyltransferase 2 (EC 2.7.7.80) (Adenylyltransferase MOCS3-2) (Sulfur carrier protein MOCS2A adenylyltransferase 2); Molybdopterin-synthase sulfurtransferase 2 (EC 2.8.1.11) (Sulfur carrier protein MOCS2A sulfurtransferase 2) (Sulfurtransferase MOCS3-2)]	Zea mays (Maize)	482
Q9FEQ8	Peroxidase 2 (EC 1.11.1.7) (Plasma membrane-bound peroxidase 2) (pmPOX2)	Zea mays (Maize)	335
B4FZ81	Protein PLASTID TRANSCRIPTIONALLY ACTIVE 12, chloroplastic (ZmpTAC12)	Zea mays (Maize)	555
P49727	Cytochrome b-c1 complex subunit Rieske, mitochondrial (EC 7.1.1.8) (Complex III subunit 5) (Rieske iron-sulfur protein) (RISP) (Ubiquinol-cytochrome c reductase iron-sulfur subunit)	Zea mays (Maize)	273
P09233	Superoxide dismutase [Mn] 3.1, mitochondrial (EC 1.15.1.1)	Zea mays (Maize)	235
A0A1D6K6U5	Ent-copalyl diphosphate synthase 2, chloroplastic (Ent-CPP synthase 2) (Ent-CPS 2) (EC 5.5.1.13) (Protein ANTHER EAR 2) (ZmAN2)	Zea mays (Maize)	825
A0A1D6LAG9	Cysteine--tRNA ligase CPS1, chloroplastic/mitochondrial (EC 6.1.1.16) (Chloroplast synthesis protein 1) (Cysteinyl-tRNA synthetase)	Zea mays (Maize)	564
P17571	Nitrate reductase [NADH] 1 (NR) (EC 1.7.1.1)	Zea mays (Maize)	621
P42390	Indole-3-glycerol phosphate lyase, chloroplastic (EC 4.1.2.8) (Benzoxazineless 1) (Indole synthase) (Tryptophan synthase alpha chain) (EC 4.2.1.20)	Zea mays (Maize)	347
Q9XF58	Aquaporin PIP2-5 (Plasma membrane intrinsic protein 2-5) (ZmPIP2-5) (ZmPIP2;5) (ZmPIP2a)	Zea mays (Maize)	285
Q41771	Ent-copalyl diphosphate synthase AN1, chloroplastic (Ent-CPP synthase) (Ent-CPS) (EC 5.5.1.13) (Ent-kaurene synthase A) (Protein ANTHER EAR 1)	Zea mays (Maize)	824
Q9LKX9	Retinoblastoma-related protein 1 (Rb1) (ZmRBR1)	Zea mays (Maize)	867
Q06509	Caffeic acid 3-O-methyltransferase (CAOMT) (COMT) (EC 2.1.1.68) (Flavone 3'-O-methyltransferase 1) (ZmOMT1) (S-adenosysl-L-methionine:caffeic acid 3-O-methyltransferase) (Tricin synthase) (EC 2.1.1.175)	Zea mays (Maize)	364
P24067	Luminal-binding protein 2 (BiP2) (B-70) (B70) (Heat shock protein 70 homolog 2)	Zea mays (Maize)	663
Q09054	Glyceraldehyde-3-phosphate dehydrogenase 2, cytosolic (EC 1.2.1.12)	Zea mays (Maize)	337
Q43247	Glyceraldehyde-3-phosphate dehydrogenase 3, cytosolic (EC 1.2.1.12)	Zea mays (Maize)	337
A0A1D6F9Y9	Trimethyltridecatetraene synthase (EC 1.14.14.58) (Cytochrome P-450 20) (Cytochrome P450 92C6)	Zea mays (Maize)	554
P48184	Photosystem II D2 protein (PSII D2 protein) (EC 1.10.3.9) (Photosystem Q(A) protein)	Zea mays (Maize)	353
P08735	Glyceraldehyde-3-phosphate dehydrogenase 1, cytosolic (EC 1.2.1.12)	Zea mays (Maize)	337
P55240	Glucose-1-phosphate adenylyltransferase small subunit (EC 2.7.7.27) (ADP-glucose pyrophosphorylase) (ADP-glucose synthase) (AGPase B) (Alpha-D-glucose-1-phosphate adenyl transferase)	Zea mays (Maize)	125
Q08047	1,4-alpha-glucan-branching enzyme 2, chloroplastic/amyloplastic (EC 2.4.1.18) (Q-enzyme) (Starch-branching enzyme IIB)	Zea mays (Maize)	799
P22275	Tubulin alpha-3 chain (EC 3.6.5.-) (Alpha-3-tubulin)	Zea mays (Maize)	450
A5H452	Peroxidase 70 (EC 1.11.1.7) (Plasma membrane-bound peroxidase 2b) (pmPOX2b)	Zea mays (Maize)	321
P14640	Tubulin alpha-1 chain (EC 3.6.5.-) (Alpha-1-tubulin)	Zea mays (Maize)	451
P69246	Histone H3.2	Zea mays (Maize)	136
A5H454	Peroxidase 66 (EC 1.11.1.7) (Plasma membrane-bound peroxidase 3-2) (pmPOX3-2)	Zea mays (Maize)	320
P12329	Chlorophyll a-b binding protein 1, chloroplastic (LHCII type I CAB-1) (LHCP)	Zea mays (Maize)	262
Q08062	Malate dehydrogenase, cytoplasmic (EC 1.1.1.37)	Zea mays (Maize)	332
P14641	Tubulin alpha-2 chain (EC 3.6.5.-) (Alpha-2-tubulin)	Zea mays (Maize)	451
P55234	Glucose-1-phosphate adenylyltransferase large subunit 2, chloroplastic/amyloplastic (EC 2.7.7.27) (ADP-glucose pyrophosphorylase) (ADP-glucose synthase) (AGPase S) (Alpha-D-glucose-1-phosphate adenyl transferase)	Zea mays (Maize)	521
P26259	4-hydroxy-tetrahydrodipicolinate synthase, chloroplastic (HTPA synthase) (EC 4.3.3.7)	Zea mays (Maize)	380
A5H453	Peroxidase 42 (EC 1.11.1.7) (Plasma membrane-bound peroxidase 3-1) (pmPOX3-1)	Zea mays (Maize)	321
B2LXS7	Single-stranded DNA-binding protein WHY1, chloroplastic (Protein WHIRLY 1) (ZmWHY1)	Zea mays (Maize)	266
Q10724	Peptidyl-prolyl cis-trans isomerase, microsomal (PPIase) (EC 5.2.1.8) (Cyclophilin) (Rotamase)	Zea mays (Maize)	30
P27497	Chlorophyll a-b binding protein M9, chloroplastic (LHCII type I CAB-M9) (LHCP)	Zea mays (Maize)	265
P21569	Peptidyl-prolyl cis-trans isomerase (PPIase) (EC 5.2.1.8) (Cyclophilin) (Cyclosporin A-binding protein) (Rotamase)	Zea mays (Maize)	172
A0A1D6Q8E9	Adenylyltransferase and sulfurtransferase MOCS3 (Molybdenum cofactor synthesis protein 3) [Includes: Molybdopterin-synthase adenylyltransferase (EC 2.7.7.80) (Adenylyltransferase MOCS3) (Sulfur carrier protein MOCS2A adenylyltransferase); Molybdopterin-synthase sulfurtransferase (EC 2.8.1.11) (Sulfurtransferase MOCS3) (Sulfur carrier protein MOCS2A sulfurtransferase)]	Zea mays (Maize)	498
A0A1D6NUB5	Adenylyltransferase and sulfurtransferase MOCS3 (Molybdenum cofactor synthesis protein 3) [Includes: Molybdopterin-synthase adenylyltransferase (EC 2.7.7.80) (Adenylyltransferase MOCS3) (Sulfur carrier protein MOCS2A adenylyltransferase); Molybdopterin-synthase sulfurtransferase (EC 2.8.1.11) (Sulfurtransferase MOCS3) (Sulfur carrier protein MOCS2A sulfurtransferase)]	Zea mays (Maize)	484
P04907	Glutathione S-transferase 3 (EC 2.5.1.18) (GST class-phi member 3) (GST-III)	Zea mays (Maize)	222
B4G072	DIMBOA UDP-glucosyltransferase BX9 (EC 2.4.1.202) (2,4-dihydroxy-7-methoxy-2H-1,4-benzoxazin-3(4H)-one 2-D-glucosyltransferase BX9) (Protein BENZOXAZINLESS 9)	Zea mays (Maize)	462
Q00827	Chlorophyll a-b binding protein 48, chloroplastic (LHCII type I CAB-48) (LHCP)	Zea mays (Maize)	264
A0A291LSD6	Beta-selinene synthase (EC 4.2.3.66) (Terpene synthase 21) (ZmTps21)	Zea mays (Maize)	571
Q9XFJ8	Sec-independent protein translocase protein TATA, chloroplastic (Protein THYLAKOID ASSEMBLY 4) (Protein TWIN-ARGININE TRANSLOCATION A)	Zea mays (Maize)	170
O48950	Sec-independent protein translocase protein TATB, chloroplastic (Protein HIGH CHLOROPHYLL FLUORESCENCE 106) (Protein TWIN-ARGININE TRANSLOCATION B)	Zea mays (Maize)	243
Q8W2B7	DIMBOA UDP-glucosyltransferase BX8 (EC 2.4.1.202) (2,4-dihydroxy-7-methoxy-2H-1,4-benzoxazin-3(4H)-one 2-D-glucosyltransferase BX8) (Protein BENZOXAZINLESS 8)	Zea mays (Maize)	459
K7UTH7	GTPase ERA1, chloroplastic (Zm-ERA1) (GTP-binding protein ERA1)	Zea mays (Maize)	416
P01088	Trypsin/factor XIIA inhibitor (CHFI) (Hageman factor inhibitor)	Zea mays (Maize)	155
P30792	2,3-bisphosphoglycerate-independent phosphoglycerate mutase (BPG-independent PGAM) (Phosphoglyceromutase) (EC 5.4.2.12) (PGAM-I)	Zea mays (Maize)	559
P12950	Dehydrin DHN1 (M3) (RAB-17 protein)	Zea mays (Maize)	168
P08440	Fructose-bisphosphate aldolase, cytoplasmic isozyme (EC 4.1.2.13)	Zea mays (Maize)	355
P06671	Chlorophyll a-b binding protein, chloroplastic (LHCII type I CAB) (LHCP)	Zea mays (Maize)	265
O24562	Probable cinnamyl alcohol dehydrogenase (CAD) (EC 1.1.1.195) (Brown-midrib 1 protein)	Zea mays (Maize)	367
P27788	Ferredoxin-3, chloroplastic (Ferredoxin III) (Fd III)	Zea mays (Maize)	152
Q42368	Pyruvate, phosphate dikinase 2 (EC 2.7.9.1) (Pyruvate, orthophosphate dikinase 2)	Zea mays (Maize)	883
P06670	NAD(P)H-quinone oxidoreductase subunit K, chloroplastic (EC 7.1.1.-) (NAD(P)H dehydrogenase subunit K) (NADH-plastoquinone oxidoreductase subunit K)	Zea mays (Maize)	227
P17801	Putative receptor protein kinase ZmPK1 (EC 2.7.11.1)	Zea mays (Maize)	817
Q84RL7	Aquaporin PIP2-1 (Plasma membrane intrinsic protein 2-1) (ZmPIP2-1) (ZmPIP2;1)	Zea mays (Maize)	290
Q6JD72	Inactive sesquithujene synthase (Terpene synthase 5) (tps5-B73)	Zea mays (Maize)	554
Q41811	Histone H4.3 (HM4)	Zea mays (Maize)	103
B6TPF2	Bifunctional TENA2 protein (EC 3.5.1.-) (EC 3.5.99.2) (Aminopyrimidine aminohydrolase) (Formylaminopyrimidine amidohydrolase) (Formylaminopyrimidine deformylase) (Seed maturation protein PM36)	Zea mays (Maize)	224
B8Y6I0	Pentatricopeptide repeat-containing protein 10, chloroplastic (ZmPPR10)	Zea mays (Maize)	786
Q5GA22	Inositol 3-kinase (EC 2.7.1.64) (Myo-inositol kinase) (Protein LOW PHYTIC ACID 3)	Zea mays (Maize)	379
Q07154	Expansin-B9 (Beta-expansin-1b) (Pollen allergen Zea m 1) (ZmEXPB9) (allergen Zea m 1)	Zea mays (Maize)	269
A7KVC2	ABC transporter C family MRP4 (EC 7.-.-.-) (Multidrug resistance-associated protein 4) (ZmMRP4) (Protein LOW PHYTIC ACID 1)	Zea mays (Maize)	1510
Q02245	Tubulin alpha-5 chain (EC 3.6.5.-) (Alpha-5-tubulin)	Zea mays (Maize)	450
P33627	Tubulin alpha-6 chain (EC 3.6.5.-) (Alpha-6-tubulin)	Zea mays (Maize)	450
P24993	Photosystem II reaction center protein H (PSII-H) (Photosystem II 10 kDa phosphoprotein)	Zea mays (Maize)	73
O80429	Ferredoxin-2, chloroplastic (Ferredoxin II) (Fd II)	Zea mays (Maize)	140
P49101	Calcium-dependent protein kinase 2 (CDPK 2) (EC 2.7.11.1)	Zea mays (Maize)	513
B4F9A4	Deoxymugineic acid synthase 1 (ZmDMAS1) (EC 1.1.1.285)	Zea mays (Maize)	314
Q6WS85	Single myb histone 1 (Protein SINGLE MYB HISTONE1)	Zea mays (Maize)	299
P35339	Exopolygalacturonase (ExoPG) (EC 3.2.1.67) (Galacturan 1,4-alpha-galacturonidase) (Pectinase)	Zea mays (Maize)	410
P35338	Exopolygalacturonase (ExoPG) (EC 3.2.1.67) (Galacturan 1,4-alpha-galacturonidase) (Pectinase)	Zea mays (Maize)	410
Q29SB6	Pathogenesis-related protein 10	Zea mays (Maize)	160
P48187	Photosystem II CP43 reaction center protein (PSII 43 kDa protein) (Protein CP-43)	Zea mays (Maize)	473
P93648	Lon protease homolog, mitochondrial (EC 3.4.21.53)	Zea mays (Maize)	964
P49353	Farnesyl pyrophosphate synthase (FPP synthase) (FPS) (EC 2.5.1.10) ((2E,6E)-farnesyl diphosphate synthase) (Dimethylallyltranstransferase) (EC 2.5.1.1) (Farnesyl diphosphate synthase) (Geranyltranstransferase)	Zea mays (Maize)	350
C0PGM2	Adenylyltransferase and sulfurtransferase MOCS3 (Molybdenum cofactor synthesis protein 3) [Includes: Molybdopterin-synthase adenylyltransferase (EC 2.7.7.80) (Adenylyltransferase MOCS3) (Sulfur carrier protein MOCS2A adenylyltransferase); Molybdopterin-synthase sulfurtransferase (EC 2.8.1.11) (Sulfurtransferase MOCS3) (Sulfur carrier protein MOCS2A sulfurtransferase)]	Zea mays (Maize)	468
P29185	Chaperonin CPN60-1, mitochondrial (HSP60-1)	Zea mays (Maize)	577
C0P5P8	Adenylyltransferase and sulfurtransferase MOCS3 (Molybdenum cofactor synthesis protein 3) [Includes: Molybdopterin-synthase adenylyltransferase (EC 2.7.7.80) (Adenylyltransferase MOCS3) (Sulfur carrier protein MOCS2A adenylyltransferase); Molybdopterin-synthase sulfurtransferase (EC 2.8.1.11) (Sulfurtransferase MOCS3) (Sulfur carrier protein MOCS2A sulfurtransferase)]	Zea mays (Maize)	482
P41347	Ferredoxin-thioredoxin reductase catalytic chain, chloroplastic (FTR-C) (EC 1.8.7.2) (Ferredoxin-thioredoxin reductase subunit B) (FTR-B)	Zea mays (Maize)	152
A0A1D6Q8E3	Adenylyltransferase and sulfurtransferase MOCS3 (Molybdenum cofactor synthesis protein 3) [Includes: Molybdopterin-synthase adenylyltransferase (EC 2.7.7.80) (Adenylyltransferase MOCS3) (Sulfur carrier protein MOCS2A adenylyltransferase); Molybdopterin-synthase sulfurtransferase (EC 2.8.1.11) (Sulfurtransferase MOCS3) (Sulfur carrier protein MOCS2A sulfurtransferase)]	Zea mays (Maize)	472
P21641	Oleosin Zm-II (Lipid body-associated protein L2) (Oleosin 18 kDa)	Zea mays (Maize)	187
O64964	Aquaporin TIP1-1 (Tonoplast intrinsic protein 1-1) (ZmTIP1-1) (ZmTIP1;1) (ZmTIP1)	Zea mays (Maize)	250
A0A1D6Q8E8	Adenylyltransferase and sulfurtransferase MOCS3 (Molybdenum cofactor synthesis protein 3) [Includes: Molybdopterin-synthase adenylyltransferase (EC 2.7.7.80) (Adenylyltransferase MOCS3) (Sulfur carrier protein MOCS2A adenylyltransferase); Molybdopterin-synthase sulfurtransferase (EC 2.8.1.11) (Sulfurtransferase MOCS3) (Sulfur carrier protein MOCS2A sulfurtransferase)]	Zea mays (Maize)	473
A0A1D6NUB7	Adenylyltransferase and sulfurtransferase MOCS3 (Molybdenum cofactor synthesis protein 3) [Includes: Molybdopterin-synthase adenylyltransferase (EC 2.7.7.80) (Adenylyltransferase MOCS3) (Sulfur carrier protein MOCS2A adenylyltransferase); Molybdopterin-synthase sulfurtransferase (EC 2.8.1.11) (Sulfurtransferase MOCS3) (Sulfur carrier protein MOCS2A sulfurtransferase)]	Zea mays (Maize)	459
A0A3L6DAK2	Adenylyltransferase and sulfurtransferase MOCS3 (Molybdenum cofactor synthesis protein 3) [Includes: Molybdopterin-synthase adenylyltransferase (EC 2.7.7.80) (Adenylyltransferase MOCS3) (Sulfur carrier protein MOCS2A adenylyltransferase); Molybdopterin-synthase sulfurtransferase (EC 2.8.1.11) (Sulfurtransferase MOCS3) (Sulfur carrier protein MOCS2A sulfurtransferase)]	Zea mays (Maize)	443
A0A1D6IEG9	Pentatricopeptide repeat-containing protein CRP1, chloroplastic (Protein CHLOROPLAST RNA PROCESSING 1)	Zea mays (Maize)	668
A0A060D764	Growth-regulating factor 1 (ZmGRF1) (Growth-regulating factor 6)	Zea mays (Maize)	408
Q41768	Acetolactate synthase 1, chloroplastic (EC 2.2.1.6) (Acetohydroxy-acid synthase 1)	Zea mays (Maize)	638
P27923	Ubiquitin-40S ribosomal protein S27a [Cleaved into: Ubiquitin; 40S ribosomal protein S27a]	Zea mays (Maize)	155
P93629	Alcohol dehydrogenase class-3 (EC 1.1.1.1) (Alcohol dehydrogenase class-III) (Glutathione-dependent formaldehyde dehydrogenase) (FALDH) (FDH) (GSH-FDH) (EC 1.1.1.-) (S-(hydroxymethyl)glutathione dehydrogenase) (EC 1.1.1.284)	Zea mays (Maize)	381
P19023	ATP synthase subunit beta, mitochondrial (EC 7.1.2.2)	Zea mays (Maize)	553
Q9SE94	Methylenetetrahydrofolate reductase (NADH) 1 (EC 1.5.1.54) (ZmMTHFR1)	Zea mays (Maize)	593
Q9LEF5	FACT complex subunit SSRP1 (Facilitates chromatin transcription complex subunit SSRP1) (Recombination signal sequence recognition protein 1) (Zm-SSRP1)	Zea mays (Maize)	639
P00874	Ribulose bisphosphate carboxylase large chain (RuBisCO large subunit) (EC 4.1.1.39)	Zea mays (Maize)	476
P23346	Superoxide dismutase [Cu-Zn] 4AP (EC 1.15.1.1)	Zea mays (Maize)	152
O81395	Bifunctional dihydrofolate reductase-thymidylate synthase (DHFR-TS) [Includes: Dihydrofolate reductase (EC 1.5.1.3); Thymidylate synthase (EC 2.1.1.45)]	Zea mays (Maize)	521
Q41769	Acetolactate synthase 2, chloroplastic (EC 2.2.1.6) (Acetohydroxy-acid synthase 2)	Zea mays (Maize)	638
Q6XZ79	Fructokinase-1 (EC 2.7.1.4) (ZmFRK1)	Zea mays (Maize)	323
C0P567	Pyrophosphate--fructose 6-phosphate 1-phosphotransferase subunit beta (PFP) (EC 2.7.1.90) (6-phosphofructokinase, pyrophosphate dependent) (PPi-PFK) (Pyrophosphate-dependent 6-phosphofructose-1-kinase)	Zea mays (Maize)	564
Q41738	Thiamine thiazole synthase 1, chloroplastic (EC 2.4.2.60) (Thiazole biosynthetic enzyme 1)	Zea mays (Maize)	354
O24581	Luminal-binding protein 3 (BiP3)	Zea mays (Maize)	663
A0A1D6H1J3	Zea mays MADS17	Zea mays (Maize)	260
C0PEP4	Adenylyltransferase and sulfurtransferase MOCS3 (Molybdenum cofactor synthesis protein 3) [Includes: Molybdopterin-synthase adenylyltransferase (EC 2.7.7.80) (Adenylyltransferase MOCS3) (Sulfur carrier protein MOCS2A adenylyltransferase); Molybdopterin-synthase sulfurtransferase (EC 2.8.1.11) (Sulfurtransferase MOCS3) (Sulfur carrier protein MOCS2A sulfurtransferase)]	Zea mays (Maize)	391
Q9XED7	DNA repair protein RAD51 homolog B (Rad51-like protein B) (RAD51B) (ZmRAD51b)	Zea mays (Maize)	340
Q9M4G3	3-deoxy-manno-octulosonate cytidylyltransferase (EC 2.7.7.38) (CMP-2-keto-3-deoxyoctulosonic acid synthase) (CMP-KDO synthase) (ZmCKS)	Zea mays (Maize)	298
B6TGN4	Transcription termination factor MTERF4, chloroplastic (Mitochondrial transcription termination factor 4)	Zea mays (Maize)	494
Q41739	Thiamine thiazole synthase 2, chloroplastic (EC 2.4.2.60) (Thiazole biosynthetic enzyme 2)	Zea mays (Maize)	354
A0A1D6NR86	Pyrophosphate--fructose 6-phosphate 1-phosphotransferase subunit beta (PFP) (EC 2.7.1.90) (6-phosphofructokinase, pyrophosphate dependent) (PPi-PFK) (Pyrophosphate-dependent 6-phosphofructose-1-kinase)	Zea mays (Maize)	580
A0A3L6F4C1	Probable bifunctional methylthioribulose-1-phosphate dehydratase/enolase-phosphatase E1 [Includes: Methylthioribulose-1-phosphate dehydratase (MTRu-1-P dehydratase) (EC 4.2.1.109); Enolase-phosphatase E1 (EC 3.1.3.77) (2,3-diketo-5-methylthio-1-phosphopentane phosphatase)]	Zea mays (Maize)	525
B4F8Z1	Pentatricopeptide repeat-containing protein ATP4, chloroplastic (ATP synthase 4)	Zea mays (Maize)	691
Q67EU8	DNA repair protein RAD51 homolog A (Rad51-like protein A) (RAD51A) (ZmRAD51a)	Zea mays (Maize)	340
P0DKL2	Protein OPAQUE10	Zea mays (Maize)	1059
P09315	Glyceraldehyde-3-phosphate dehydrogenase A, chloroplastic (EC 1.2.1.13) (NADP-dependent glyceraldehydephosphate dehydrogenase subunit A)	Zea mays (Maize)	403
Q41807	Tubulin gamma-1 chain (Gamma-1-tubulin)	Zea mays (Maize)	469
Q9FYT6	Chloroplastic group IIA intron splicing facilitator CRS1, chloroplastic (Chloroplastic RNA splicing factor 1) (Protein CHLOROPLAST RNA SPLICING 1)	Zea mays (Maize)	715
B1P123	TRIBOA-glucoside O-methyltransferase BX7 (EC 2.1.1.241) (2,4,7-trihydroxy-1,4-benzoxazin-3-one-glucoside 7-O-methyltransferase) (Protein BENZOXAZINONE SYNTHESIS 7)	Zea mays (Maize)	386
A5HEG9	GRF-interacting factor 10 (ZmGRF10)	Zea mays (Maize)	269
P50158	TATA-box-binding protein 1 (TATA sequence-binding protein 1) (TBP-1) (TATA-binding factor 1) (TATA-box factor 1) (Transcription initiation factor TFIID TBP-1 subunit)	Zea mays (Maize)	200
B4G0F3	Probable bifunctional methylthioribulose-1-phosphate dehydratase/enolase-phosphatase E1 [Includes: Methylthioribulose-1-phosphate dehydratase (MTRu-1-P dehydratase) (EC 4.2.1.109); Enolase-phosphatase E1 (EC 3.1.3.77) (2,3-diketo-5-methylthio-1-phosphopentane phosphatase)]	Zea mays (Maize)	517
P49086	15-cis-phytoene desaturase, chloroplastic/chromoplastic (EC 1.3.5.5) (Phytoene dehydrogenase) (Phytoene desaturase)	Zea mays (Maize)	571
P46252	60S acidic ribosomal protein P2A (P2)	Zea mays (Maize)	112
A7XN92	CRM-domain containing factor CFM3, chloroplastic/mitochondrial (Protein CRM FAMILY MEMBER 3) (ZmCFM3)	Zea mays (Maize)	842
A0A3L6DGI5	Pyrophosphate--fructose 6-phosphate 1-phosphotransferase subunit beta (PFP) (EC 2.7.1.90) (6-phosphofructokinase, pyrophosphate dependent) (PPi-PFK) (Pyrophosphate-dependent 6-phosphofructose-1-kinase)	Zea mays (Maize)	598
P04966	Photosystem I P700 chlorophyll a apoprotein A1 (EC 1.97.1.12) (PSI-A) (PsaA)	Zea mays (Maize)	751
P04709	ADP,ATP carrier protein 1, mitochondrial (ADP/ATP translocase 1) (Adenine nucleotide translocator 1) (ANT 1)	Zea mays (Maize)	387
O23888	Indole-3-acetaldehyde oxidase (IAA oxidase) (EC 1.2.3.7) (Aldehyde oxidase-2) (ZmAO-2)	Zea mays (Maize)	1349
P23345	Superoxide dismutase [Cu-Zn] 4A (EC 1.15.1.1)	Zea mays (Maize)	152
P00412	Cytochrome c oxidase subunit 2 (EC 7.1.1.9) (Cytochrome c oxidase polypeptide II)	Zea mays (Maize)	260
K7WCC7	UDP-N-acetylmuramoyl-L-alanyl-D-glutamate--2,6-diaminopimelate ligase MurE homolog, chloroplastic (ZmMURE)	Zea mays (Maize)	760
Q6JB15	Protein MATERNALLY EXPRESSED GENE 1	Zea mays (Maize)	88
Q6EI12	Phytoene synthase 2, chloroplastic (ZmPSY2) (EC 2.5.1.32)	Zea mays (Maize)	402
P33626	Tubulin alpha-4 chain (EC 3.6.5.-) (Alpha-4-tubulin)	Zea mays (Maize)	61
B6TTV8	Protein WHAT'S THIS FACTOR 1, chloroplastic	Zea mays (Maize)	498
P11428	Superoxide dismutase [Cu-Zn] 2 (EC 1.15.1.1)	Zea mays (Maize)	151
O24578	Adenylosuccinate synthetase, chloroplastic (AMPSase) (AdSS) (EC 6.3.4.4) (IMP--aspartate ligase)	Zea mays (Maize)	484
Q9FUH9	Microtubule-binding protein TANGLED1 (Protein PIGMY1)	Zea mays (Maize)	386
A0A1D6GQ67	Dolabradiene monooxygenase (EC 1.14.14.159) (Cytochrome P450 71Z16) (ZmCYP71Z16)	Zea mays (Maize)	506
D9J100	Anthranilate O-methyltransferase 3 (EC 2.1.1.277) (Anthranilic acid methyltransferase 3) (Benzoate O-methyltransferase) (EC 2.1.1.273) (O-methyltransferase 3) (Salicylate O-methyltransferas) (EC 2.1.1.274)	Zea mays (Maize)	379
P12857	ADP,ATP carrier protein 2, mitochondrial (ADP/ATP translocase 2) (Adenine nucleotide translocator 2) (ANT 2)	Zea mays (Maize)	387
P00840	ATP synthase subunit 9, mitochondrial (Lipid-binding protein)	Zea mays (Maize)	74
P11601	Photosystem I iron-sulfur center (EC 1.97.1.12) (9 kDa polypeptide) (PSI-C) (Photosystem I subunit VII) (PsaC)	Zea mays (Maize)	81
B0KZ40	Phytoene synthase 3, chloroplastic (ZmPSY3) (EC 2.5.1.32)	Zea mays (Maize)	426
P08742	Cytochrome c oxidase subunit 1 (EC 7.1.1.9) (Cytochrome c oxidase polypeptide I)	Zea mays (Maize)	528
A0A3L6ECR5	Flap endonuclease 1 (FEN-1) (EC 3.1.-.-) (Flap structure-specific endonuclease 1)	Zea mays (Maize)	1061
Q41808	Tubulin gamma-2 chain (Gamma-2-tubulin)	Zea mays (Maize)	469
P33679	Zeamatin	Zea mays (Maize)	227
A0A1D6KL43	Protein PHOTOSYSTEM I ASSEMBLY 2, chloroplastic	Zea mays (Maize)	196
Q93XP7	Cis-zeatin O-glucosyltransferase 1 (cisZOG1) (EC 2.4.1.215)	Zea mays (Maize)	467
B4FHY0	Flap endonuclease 1 (FEN-1) (EC 3.1.-.-) (Flap structure-specific endonuclease 1)	Zea mays (Maize)	379
P0C8M8	Probable serine/threonine-protein kinase CCRP1 (EC 2.7.11.21) (Cell-cycle related Protein 1)	Zea mays (Maize)	626
O50016	AP-2 complex subunit sigma (Clathrin assembly protein 2 sigma small chain) (Clathrin coat assembly protein AP17) (Clathrin coat-associated protein AP17) (Plasma membrane adaptor AP-2 17 kDa protein) (Sigma2-adaptin)	Zea mays (Maize)	132
P00333	Alcohol dehydrogenase 1 (EC 1.1.1.1)	Zea mays (Maize)	379
O49067	Transcription factor LG2 (Protein LIGULELESS 2) (Protein TGACG (TGA) motif-binding protein LG2)	Zea mays (Maize)	531
Q43270	Phospholipase D alpha 1 (PLD alpha 1) (EC 3.1.4.4) (Choline phosphatase 1) (Phosphatidylcholine-hydrolyzing phospholipase D 1)	Zea mays (Maize)	812
B6TVL4	Calcium sensing receptor, chloroplastic (Sulfurtransferase 3)	Zea mays (Maize)	395
P84187	Serine--glyoxylate aminotransferase (SGAT) (EC 2.6.1.45) (Alanine--glyoxylate aminotransferase) (AGT) (EC 2.6.1.44)	Zea mays (Maize)	136
Q32SG6	Protein HIRA (Histone regulator protein)	Zea mays (Maize)	964
P25891	Ribosome-inactivating protein 3 (B-32 protein) (rRNA N-glycosidase) (EC 3.2.2.22)	Zea mays (Maize)	300
Q41874	Tubulin gamma-3 chain (Gamma-3-tubulin)	Zea mays (Maize)	421
Q9ZSV1	Poly [ADP-ribose] polymerase 1 (PARP-1) (EC 2.4.2.30) (NAD(+) ADP-ribosyltransferase 1) (ADPRT-1) (Poly[ADP-ribose] synthase 1) (Protein ADP-ribosyltransferase PARP1) (EC 2.4.2.-)	Zea mays (Maize)	980
A1XCI5	Lipoxygenase (EC 1.13.11.-)	Zea mays (Maize)	905
P51059	Phosphoenolpyruvate carboxylase 2 (PEPC 2) (PEPCase 2) (EC 4.1.1.31)	Zea mays (Maize)	967
P05022	ATP synthase subunit alpha, chloroplastic (EC 7.1.2.2) (ATP synthase F1 sector subunit alpha) (F-ATPase subunit alpha)	Zea mays (Maize)	507
A0A172FJC3	Photosystem II protein D1 (PSII D1 protein) (EC 1.10.3.9) (Photosystem II Q(B) protein)	Zea mays subsp. huehuetenangensis (San Antonio Huista teosinte)	353
A0A1P8W0M2	DNA repair protein RAD51 homolog	Zea mays subsp. huehuetenangensis (San Antonio Huista teosinte)	340
A0A172FJJ8	NAD(P)H-quinone oxidoreductase chain 4 (EC 7.1.1.-) (NAD(P)H dehydrogenase I, chain 4) (NDH-1, chain 4)	Zea mays subsp. huehuetenangensis (San Antonio Huista teosinte)	500
A0A172FJE3	Ribosomal protein S14	Zea mays subsp. huehuetenangensis (San Antonio Huista teosinte)	103
D1GIY1	15-cis-phytoene synthase (EC 2.5.1.32)	Zea mays subsp. huehuetenangensis (San Antonio Huista teosinte)	410
A0A172FJF0	NADH-quinone oxidoreductase subunit B (EC 7.1.1.-) (NADH dehydrogenase I subunit B) (NDH-1 subunit B)	Zea mays subsp. huehuetenangensis (San Antonio Huista teosinte)	248
A0A172FJF6	Cytochrome f	Zea mays subsp. huehuetenangensis (San Antonio Huista teosinte)	320
A0A1P8W043	Double-strand break repair protein	Zea mays subsp. huehuetenangensis (San Antonio Huista teosinte)	706
A0A172FJI0	NADH-quinone oxidoreductase subunit K (EC 7.1.1.-) (NADH dehydrogenase I subunit K) (NDH-1 subunit K)	Zea mays subsp. huehuetenangensis (San Antonio Huista teosinte)	101
A0A172FJK9	Ribosomal protein L2	Zea mays subsp. huehuetenangensis (San Antonio Huista teosinte)	273
A0A172FJF7	Ribulose bisphosphate carboxylase large chain (RuBisCO large subunit) (EC 4.1.1.39)	Zea mays subsp. huehuetenangensis (San Antonio Huista teosinte)	476
A0A1P8W1E8	Initiator of meiotic double stranded breaks SPO11-2	Zea mays subsp. huehuetenangensis (San Antonio Huista teosinte)	382
Q4U130	glucose-1-phosphate adenylyltransferase (EC 2.7.7.27)	Zea mays subsp. huehuetenangensis (San Antonio Huista teosinte)	301
A0A172FJG4	50S ribosomal protein L20	Zea mays subsp. huehuetenangensis (San Antonio Huista teosinte)	119
A0A172FJD2	ATP synthase CF1 epsilon subunit	Zea mays subsp. huehuetenangensis (San Antonio Huista teosinte)	137
A0A172FJF2	Protein PsbN	Zea mays subsp. huehuetenangensis (San Antonio Huista teosinte)	43
A0A172FJG8	Photosystem I reaction center subunit IX	Zea mays subsp. huehuetenangensis (San Antonio Huista teosinte)	42
A0A172FJE4	NADH-quinone oxidoreductase subunit A (EC 7.1.1.-) (NADH dehydrogenase I subunit A) (NDH-1 subunit A) (NUO1)	Zea mays subsp. huehuetenangensis (San Antonio Huista teosinte)	120
A0A172FJF1	30S ribosomal protein S18, chloroplastic	Zea mays subsp. huehuetenangensis (San Antonio Huista teosinte)	170
A0A172FJE0	ATP synthase CF0 subunit IV	Zea mays subsp. huehuetenangensis (San Antonio Huista teosinte)	247
A0A172FJH5	30S ribosomal protein S8, chloroplastic	Zea mays subsp. huehuetenangensis (San Antonio Huista teosinte)	136
A0A172FJC7	Photosystem II D2 protein (PSII D2 protein) (EC 1.10.3.9) (Photosystem Q(A) protein)	Zea mays subsp. huehuetenangensis (San Antonio Huista teosinte)	353
A0A172FJI3	Ribosomal protein S3	Zea mays subsp. huehuetenangensis (San Antonio Huista teosinte)	224
D0UU04	Ramosa1 C2H2 zinc-finger transcription factor	Zea mays subsp. huehuetenangensis (San Antonio Huista teosinte)	177
A0A172FJE5	Cytochrome b6-f complex subunit 6 (Cytochrome b6-f complex subunit PetL) (Cytochrome b6-f complex subunit VI)	Zea mays subsp. huehuetenangensis (San Antonio Huista teosinte)	31
A0A172FJH8	Ribosomal protein S11	Zea mays subsp. huehuetenangensis (San Antonio Huista teosinte)	143
B2C4D4	(E)-beta-caryophyllene synthase	Zea mays subsp. huehuetenangensis (San Antonio Huista teosinte)	547
A0A172FJF5	Photosystem I reaction center subunit VIII	Zea mays subsp. huehuetenangensis (San Antonio Huista teosinte)	36
A0A172FJG9	Photosystem II CP47 reaction center protein (PSII 47 kDa protein) (Protein CP-47)	Zea mays subsp. huehuetenangensis (San Antonio Huista teosinte)	508
A0A172FJI6	Ribosomal protein L22	Zea mays subsp. huehuetenangensis (San Antonio Huista teosinte)	148
A0A172FJD9	DNA-directed RNA polymerase subunit beta (RNAP subunit beta) (EC 2.7.7.6) (RNA polymerase subunit beta) (Transcriptase subunit beta)	Zea mays subsp. huehuetenangensis (San Antonio Huista teosinte)	1075
A0A172FJD8	Photosystem I assembly protein Ycf3	Zea mays subsp. huehuetenangensis (San Antonio Huista teosinte)	170
A0A172FJG2	Ribosomal protein L16	Zea mays subsp. huehuetenangensis (San Antonio Huista teosinte)	136
Q4JQ60	Opaque-2	Zea mays subsp. huehuetenangensis (San Antonio Huista teosinte)	177
A0A172FJJ3	Cytochrome c biogenesis protein CcsA	Zea mays subsp. huehuetenangensis (San Antonio Huista teosinte)	321
A0A172FJC2	Ribosomal protein S16	Zea mays subsp. huehuetenangensis (San Antonio Huista teosinte)	85
A0A172FJC8	DNA-directed RNA polymerase subunit gamma (RNAP subunit gamma) (EC 2.7.7.6) (RNA polymerase subunit gamma) (Transcriptase subunit gamma)	Zea mays subsp. huehuetenangensis (San Antonio Huista teosinte)	683
A0A172FJH0	ATP-dependent Clp protease proteolytic subunit (EC 3.4.21.92) (Endopeptidase Clp)	Zea mays subsp. huehuetenangensis (San Antonio Huista teosinte)	216
A0A172FJD1	Cytochrome b6-f complex subunit 8 (Cytochrome b6-f complex subunit PetN) (Cytochrome b6-f complex subunit VIII)	Zea mays subsp. huehuetenangensis (San Antonio Huista teosinte)	29
Q4JQ62	Opaque-2	Zea mays subsp. huehuetenangensis (San Antonio Huista teosinte)	142
A0A172FJG3	Ribosomal protein L14	Zea mays subsp. huehuetenangensis (San Antonio Huista teosinte)	123
A0A172FJD6	ATP synthase subunit C, plastid (ATP synthase F0 sector subunit C)	Zea mays subsp. huehuetenangensis (San Antonio Huista teosinte)	81
A0A1P8W0E5	MutS-like protein 4	Zea mays subsp. huehuetenangensis (San Antonio Huista teosinte)	804
A0A172FJD3	DNA-directed RNA polymerase (EC 2.7.7.6)	Zea mays subsp. huehuetenangensis (San Antonio Huista teosinte)	1527
Q84YA3	Opaque 2	Zea mays subsp. huehuetenangensis (San Antonio Huista teosinte)	245
A0A172FJD0	ATP synthase subunit alpha	Zea mays subsp. huehuetenangensis (San Antonio Huista teosinte)	507
A0A172FJG0	Photosystem II reaction center protein L (PSII-L)	Zea mays subsp. huehuetenangensis (San Antonio Huista teosinte)	38
A0A172FJF8	Photosystem II reaction center protein T (PSII-T)	Zea mays subsp. huehuetenangensis (San Antonio Huista teosinte)	33
A0A172FJK1	NADH-quinone oxidoreductase subunit I (EC 7.1.1.-) (NADH dehydrogenase I subunit I) (NDH-1 subunit I)	Zea mays subsp. huehuetenangensis (San Antonio Huista teosinte)	180
Q84YA1	Opaque 2	Zea mays subsp. huehuetenangensis (San Antonio Huista teosinte)	245
A0A172FJJ6	NADH-quinone oxidoreductase subunit H (EC 7.1.1.-) (NADH dehydrogenase I subunit H) (NDH-1 subunit H)	Zea mays subsp. huehuetenangensis (San Antonio Huista teosinte)	362
A0A172FJG7	Ribosomal protein L33	Zea mays subsp. huehuetenangensis (San Antonio Huista teosinte)	66
A0A172FJB9	Maturase K (Intron maturase)	Zea mays subsp. huehuetenangensis (San Antonio Huista teosinte)	513
Q4U131	glucose-1-phosphate adenylyltransferase (EC 2.7.7.27)	Zea mays subsp. huehuetenangensis (San Antonio Huista teosinte)	409
A0A172FJF3	Photosystem II reaction center protein J (PSII-J)	Zea mays subsp. huehuetenangensis (San Antonio Huista teosinte)	40
A0A172FJE2	Cytochrome b559 subunit alpha (PSII reaction center subunit V)	Zea mays subsp. huehuetenangensis (San Antonio Huista teosinte)	83
A0A172FJD5	30S ribosomal protein S2, chloroplastic	Zea mays subsp. huehuetenangensis (San Antonio Huista teosinte)	236
A0A172FJH6	Photosystem II reaction center protein H (PSII-H)	Zea mays subsp. huehuetenangensis (San Antonio Huista teosinte)	73
A0A172FJH1	50S ribosomal protein L32, chloroplastic	Zea mays subsp. huehuetenangensis (San Antonio Huista teosinte)	59
A0A172FJH4	Cytochrome b6-f complex subunit 4 (17 kDa polypeptide)	Zea mays subsp. huehuetenangensis (San Antonio Huista teosinte)	160
A0A172FJG1	DNA-directed RNA polymerase subunit alpha (RNAP subunit alpha) (EC 2.7.7.6) (RNA polymerase subunit alpha) (Transcriptase subunit alpha)	Zea mays subsp. huehuetenangensis (San Antonio Huista teosinte)	339
A0A172FJD4	Photosystem II reaction center protein M (PSII-M)	Zea mays subsp. huehuetenangensis (San Antonio Huista teosinte)	34
A0A172FJB6	Photosystem II CP43 reaction center protein (PSII 43 kDa protein) (Protein CP-43)	Zea mays subsp. huehuetenangensis (San Antonio Huista teosinte)	473
A0A172FJC5	Photosystem II reaction center protein I (PSII-I) (PSII 4.4 kDa protein)	Zea mays subsp. huehuetenangensis (San Antonio Huista teosinte)	36
Q84YA2	Opaque 2	Zea mays subsp. huehuetenangensis (San Antonio Huista teosinte)	245
A0A172FJI1	Translation initiation factor IF-1	Zea mays subsp. huehuetenangensis (San Antonio Huista teosinte)	107
A0A059Q8E1	Photosystem II protein D1 (PSII D1 protein) (EC 1.10.3.9) (Photosystem II Q(B) protein)	Zea mays subsp. mays (maize)	353
A0A481ZJ10	Putative NPR1 protein	Zea mays subsp. mays (maize)	621
A0A1P8W166	DNA helicase (EC 3.6.4.12)	Zea mays subsp. mays (maize)	1175
K0DG49	C3H18 C3H type transcription factor	Zea mays subsp. mays (maize)	340
K4JC97	AP2-EREBP-type transcription factor	Zea mays subsp. mays (maize)	235
K4JEB7	G2-like transcription factor	Zea mays subsp. mays (maize)	438
Q1KK82	NAD(P)H dehydrogenase subunit H	Zea mays subsp. mays (maize)	394
K0D9L3	ABI36 ABI3VP1 type transcription factor	Zea mays subsp. mays (maize)	503
Q84QJ0	Amylose extender starch-branching enzyme	Zea mays subsp. mays (maize)	56
D2IQA1	sucrose synthase (EC 2.4.1.13)	Zea mays subsp. mays (maize)	357
K4JBT9	BZIP-type transcription factor	Zea mays subsp. mays (maize)	377
D2IQ52	Globulin 1	Zea mays subsp. mays (maize)	223
K0DF34	GRAS38 transcription factor	Zea mays subsp. mays (maize)	558
K4JFF8	AP2-EREBP-type transcription factor	Zea mays subsp. mays (maize)	315
A0A0K1R088	DGAT1-2	Zea mays subsp. mays (maize)	44
A0A1W5WYF0	Transcription factor opaque 2	Zea mays subsp. mays (maize)	133
G1AQF6	Homeobox-leucine zipper protein (HD-ZIP protein) (Homeodomain transcription factor)	Zea mays subsp. mays (maize)	96
A0A1D8RBC2	Roothairless 3	Zea mays subsp. mays (maize)	230
Q1KKJ0	Ribosomal protein S3, mitochondrial	Zea mays subsp. mays (maize)	559
A0A1W5WYE8	Transcription factor opaque 2	Zea mays subsp. mays (maize)	133
D2IQ48	Globulin 1	Zea mays subsp. mays (maize)	221
K4JRV1	C3H-type transcription factor	Zea mays subsp. mays (maize)	301
K0DFZ3	Tubby-like F-box protein	Zea mays subsp. mays (maize)	480
A0A1D8RBG0	Roothairless 3	Zea mays subsp. mays (maize)	233
Q8L8F8	NADPH HC toxin reductase	Zea mays subsp. mays (maize)	238
K0DG80	HSF28 HSF type transcription factor	Zea mays subsp. mays (maize)	267
K0DCT2	Auxin response factor	Zea mays subsp. mays (maize)	513
A0A1D8RBH7	Roothairless 3	Zea mays subsp. mays (maize)	233
A0A140H566	Ninja-family protein (ABI-binding protein)	Zea mays subsp. mays (maize)	260
C5IHE4	Pyruvate, phosphate dikinase (EC 2.7.9.1)	Zea mays subsp. mays (maize)	881
A0A0S2E9A5	Transcription factor EIL1	Zea mays subsp. mays (maize)	647
D2IQ84	sucrose synthase (EC 2.4.1.13)	Zea mays subsp. mays (maize)	357
A0A1V0QHB6	MutL-like protein 1	Zea mays subsp. mays (maize)	529
M1Q0E8	Gamma-tocopherol methyltransferase	Zea mays subsp. mays (maize)	316
D2XBY2	WD_REPEATS_REGION domain-containing protein	Zea mays subsp. mays (maize)	303
K0DFC3	Auxin response factor	Zea mays subsp. mays (maize)	680
D2XBY1	Copper-transporting ATPase 2	Zea mays subsp. mays (maize)	441
Q195L1	Uncharacterized protein orf101-c	Zea mays subsp. mays (maize)	101
K4JCA2	BZIP-type transcription factor	Zea mays subsp. mays (maize)	151
A0A1P8W058	DNA meiotic recombinase 1	Zea mays subsp. mays (maize)	344
A0A1P8W169	Initiator of meiotic double stranded breaks SPO11-1	Zea mays subsp. mays (maize)	383
B6E3G7	Teosinte branched 1 protein	Zea mays subsp. mays (maize)	335
A0A1P8W046	Double-strand break repair protein	Zea mays subsp. mays (maize)	706
K0DCU5	DOF16 C2C2-DOF type transcription factor	Zea mays subsp. mays (maize)	274
A0A1D8RBC1	Roothairless 3	Zea mays subsp. mays (maize)	208
M1PNS8	Gamma-tocopherol methyltransferase	Zea mays subsp. mays (maize)	352
A9Y0P4	Granule-bound starch synthase	Zea mays subsp. mays (maize)	205
K0DCQ1	HSF11 transcription factor	Zea mays subsp. mays (maize)	359
C5IHE8	Cytosolic orthophosphate dikinase	Zea mays subsp. mays (maize)	519
D0UU23	Ramosa1 C2H2 zinc-finger transcription factor	Zea mays subsp. mays (maize)	174
D2IQ50	Globulin 1	Zea mays subsp. mays (maize)	223
K0D9L9	GBP15 GeBP type transcription factor	Zea mays subsp. mays (maize)	424
K4JRQ7	BZIP-type transcription factor	Zea mays subsp. mays (maize)	345
K0D9S5	GBP6 GeBP type transcription factor	Zea mays subsp. mays (maize)	369
C5IHD3	Pyruvate, phosphate dikinase (EC 2.7.9.1)	Zea mays subsp. mays (maize)	881
D2IQ10	Ribulose-phosphate 3-epimerase	Zea mays subsp. mays (maize)	39
K0DCS5	ABI51 ABI3VP1 type transcription factor	Zea mays subsp. mays (maize)	232
G1AQE4	Homeobox-leucine zipper protein (HD-ZIP protein) (Homeodomain transcription factor)	Zea mays subsp. mays (maize)	95
D2IQ86	sucrose synthase (EC 2.4.1.13)	Zea mays subsp. mays (maize)	340
A0A1W5WYG1	Transcription factor opaque 2	Zea mays subsp. mays (maize)	132
K0D9T8	NAC25 NAC type transcription factor	Zea mays subsp. mays (maize)	475
K4JBV8	G2-like transcription factor	Zea mays subsp. mays (maize)	458
D2IQG7	glucose-1-phosphate adenylyltransferase (EC 2.7.7.27)	Zea mays subsp. mays (maize)	152
K4JCB0	BZIP-type transcription factor	Zea mays subsp. mays (maize)	410
A0A0G3FKN9	Cytochrome P450 CYP79A61	Zea mays subsp. mays (maize)	552
Q1KKA2	30S ribosomal protein S2, chloroplastic	Zea mays subsp. mays (maize)	416
K4JRM4	AP2-EREBP-type transcription factor	Zea mays subsp. mays (maize)	227
D2IQ79	sucrose synthase (EC 2.4.1.13)	Zea mays subsp. mays (maize)	357
K0DF78	NAC86 NAC type transcription factor	Zea mays subsp. mays (maize)	435
Q8L8F7	NADPH HC toxin reductase	Zea mays subsp. mays (maize)	238
B6E3D3	Aldo/keto reductase	Zea mays subsp. mays (maize)	32
U5Y1J4	Sucrose transporter 4	Zea mays subsp. mays (maize)	501
Q1KKE1	30S ribosomal protein S2, chloroplastic	Zea mays subsp. mays (maize)	531
K4JC62	AP2-EREBP-type transcription factor	Zea mays subsp. mays (maize)	310
C5IHD4	Pyruvate, phosphate dikinase (EC 2.7.9.1)	Zea mays subsp. mays (maize)	881
B2RFI0	Delta toxin fusion protein	Zea mays subsp. mays (maize)	209
Q1KKH5	Uncharacterized protein orf134-b	Zea mays subsp. mays (maize)	134
D2IPJ4	glutathione transferase (EC 2.5.1.18)	Zea mays subsp. mays (maize)	199
K4JBP7	MYB-related transcription factor	Zea mays subsp. mays (maize)	291
K0D9S9	DOF3 C2C2-DOF type transcription factor	Zea mays subsp. mays (maize)	324
A0A1V0QHE6	MutL-like protein 1	Zea mays subsp. mays (maize)	529
D2IPD6	glucose-1-phosphate adenylyltransferase (EC 2.7.7.27)	Zea mays subsp. mays (maize)	187
K4JE63	AP2-EREBP-type transcription factor	Zea mays subsp. mays (maize)	271
A0A1D8RBF7	Roothairless 3	Zea mays subsp. mays (maize)	231
D2XBX7	DUF3325 domain-containing protein	Zea mays subsp. mays (maize)	86
K0DFF7	NAC32 NAC type transcription factor	Zea mays subsp. mays (maize)	365
D2XBY6	DNA topoisomerase 2 (EC 5.6.2.2)	Zea mays subsp. mays (maize)	380
K4JRV7	G2-like transcription factor	Zea mays subsp. mays (maize)	312
A0A1D8RBG4	Roothairless 3	Zea mays subsp. mays (maize)	236
C5IHC5	Truncated cytosolic orthophosphate dikinase	Zea mays subsp. mays (maize)	470
K0D9M5	C3H39 C3H type transcription factor	Zea mays subsp. mays (maize)	394
K0DG61	ARID10 ARID type transcription factor	Zea mays subsp. mays (maize)	460
K0DF68	NAC130 NAC type transcription factor	Zea mays subsp. mays (maize)	358
A0A1V0QHC9	MutL-like protein 1	Zea mays subsp. mays (maize)	529
Q1KK90	CMS-T pore-forming protein	Zea mays subsp. mays (maize)	115
D2IQ76	Globulin 1	Zea mays subsp. mays (maize)	222
A0A0K1R047	DGAT1-2	Zea mays subsp. mays (maize)	41
D2IQ83	sucrose synthase (EC 2.4.1.13)	Zea mays subsp. mays (maize)	357
C5IHD0	Pyruvate, phosphate dikinase (EC 2.7.9.1)	Zea mays subsp. mays (maize)	881
K4JRU4	E2F-DP-type transcription factor	Zea mays subsp. mays (maize)	446
K0DCP9	CA5P7 CCAAT-HAP5 type transcription factor	Zea mays subsp. mays (maize)	248
C5IHC4	Pyruvate, phosphate dikinase (EC 2.7.9.1)	Zea mays subsp. mays (maize)	881
D2IPU3	Proline-rich protein	Zea mays subsp. mays (maize)	86
K0DCP1	DOF21 C2C2-DOF type transcription factor	Zea mays subsp. mays (maize)	432
K0DF24	DOF43 transcription factor	Zea mays subsp. mays (maize)	288
C5IHE6	Cytosolic orthophosphate dikinase	Zea mays subsp. mays (maize)	519
A0A1P8SEU3	BX14	Zea mays subsp. mays (maize)	366
A0A1P8W027	Double-strand break repair protein	Zea mays subsp. mays (maize)	706
A0A1W5WYF5	Transcription factor opaque 2	Zea mays subsp. mays (maize)	136
D2XBY4	Exonuclease XRN1 domain	Zea mays subsp. mays (maize)	236
D2IQ69	Globulin 1	Zea mays subsp. mays (maize)	220
K4JFJ3	BZIP-type transcription factor	Zea mays subsp. mays (maize)	358
C1JXU8	Viviparous-1	Zea mays subsp. mays (maize)	431
K4JBP3	MYB-type transcription factor	Zea mays subsp. mays (maize)	297
Q195K9	Cytochrome c biogenesis FC	Zea mays subsp. mays (maize)	434
D2IQ38	Globulin 1	Zea mays subsp. mays (maize)	221
K0DCQ7	ZHD9 ZF-HD type transcription factor	Zea mays subsp. mays (maize)	100
D2IPF9	glucose-1-phosphate adenylyltransferase (EC 2.7.7.27)	Zea mays subsp. mays (maize)	187
K0DG98	NAC9 NAC type transcription factor	Zea mays subsp. mays (maize)	91
K0DCM5	C3H49 C3H type transcription factor	Zea mays subsp. mays (maize)	427
Q1KKI6	30S ribosomal protein S2, chloroplastic	Zea mays subsp. mays (maize)	531
C5IHC6	Pyruvate, phosphate dikinase (EC 2.7.9.1)	Zea mays subsp. mays (maize)	881
K0DF17	GBP19 GeBP type transcription factor	Zea mays subsp. mays (maize)	257
C0LGA8	Granule-bound starch synthase	Zea mays subsp. mays (maize)	160
A0A1D8RBF6	Roothairless 3	Zea mays subsp. mays (maize)	232
D2IQ36	Globulin 1	Zea mays subsp. mays (maize)	222
K4JC79	BZIP-type transcription factor	Zea mays subsp. mays (maize)	346
A0A345VNI9	Glycerol-3-phosphate dehydrogenase [NAD(+)] (EC 1.1.1.8)	Zea mays subsp. mays (maize)	427
D2IQ45	Globulin 1	Zea mays subsp. mays (maize)	221
K4JRW7	ABI3VP1-type transcription factor	Zea mays subsp. mays (maize)	283
K0DF44	C3H38 C3H type transcription factor	Zea mays subsp. mays (maize)	328
K0DG02	DOF29 transcription factor	Zea mays subsp. mays (maize)	288
K4JEC6	G2-like transcription factor	Zea mays subsp. mays (maize)	270
I6M4S5	Ruda putative polyprotein	Zea mays subsp. mexicana (Mexican teosinte)	701
A0A1P8W086	DNA meiotic recombinase 1	Zea mays subsp. mexicana (Mexican teosinte)	344
D0UU07	Ramosa1 C2H2 zinc-finger transcription factor	Zea mays subsp. mexicana (Mexican teosinte)	175
B2C4D6	(E)-beta-caryophyllene synthase	Zea mays subsp. mexicana (Mexican teosinte)	547
Q84Y96	Opaque 2	Zea mays subsp. mexicana (Mexican teosinte)	243
I3QC23	Teosinte branched 1	Zea mays subsp. mexicana (Mexican teosinte)	374
Q4JQ77	Opaque-2	Zea mays subsp. mexicana (Mexican teosinte)	141
C1JXX0	Viviparous-1	Zea mays subsp. mexicana (Mexican teosinte)	241
I6M4V1	Opie2 pol protein	Zea mays subsp. mexicana (Mexican teosinte)	1048
A0A0F7LF00	TGA1	Zea mays subsp. mexicana (Mexican teosinte)	148
C1JY34	Glossy15	Zea mays subsp. mexicana (Mexican teosinte)	102
C1JXR3	Pectate lyase (EC 4.2.2.2)	Zea mays subsp. mexicana (Mexican teosinte)	262
Q4JQ75	Opaque-2	Zea mays subsp. mexicana (Mexican teosinte)	173
Q6R4X7	Alcohol dehydrogenase	Zea mays subsp. mexicana (Mexican teosinte)	298
A0A5C0T837	Guanosine nucleotide diphosphate dissociation inhibitor	Zea mays subsp. mexicana (Mexican teosinte)	445
Q6R4M7	Teosinte branched protein 1	Zea mays subsp. mexicana (Mexican teosinte)	317
Q94FZ5	Granule-bound starch synthase	Zea mays subsp. mexicana (Mexican teosinte)	271
Q49IC2	Teosinte glume architecture 1	Zea mays subsp. mexicana (Mexican teosinte)	150
Q6R4X8	Alcohol dehydrogenase	Zea mays subsp. mexicana (Mexican teosinte)	276
I6M4S4	Ring-H2 zinc finger protein	Zea mays subsp. mexicana (Mexican teosinte)	300
Q84Y97	Opaque 2	Zea mays subsp. mexicana (Mexican teosinte)	243
C0LFS3	Teosinte branched 1	Zea mays subsp. mexicana (Mexican teosinte)	309
C0LG79	Granule-bound starch synthase	Zea mays subsp. mexicana (Mexican teosinte)	160
I6M4S8	Ribosomal protein L35A	Zea mays subsp. mexicana (Mexican teosinte)	112
I6M4S3	Opie3 putative pol protein	Zea mays subsp. mexicana (Mexican teosinte)	1048
D0UTY9	Ramosa1 C2H2 zinc-finger transcription factor	Zea mays subsp. mexicana (Mexican teosinte)	176
Q5IFJ1	Barren stalk 1	Zea mays subsp. mexicana (Mexican teosinte)	111
B8QXI2	rRNA N-glycosylase (EC 3.2.2.22)	Zea mays subsp. parviglumis (Balsas teosinte)	306
Q2XWY2	Cysteine protease Mir1	Zea mays subsp. parviglumis (Balsas teosinte)	248
A0A648TBP6	STIFF1	Zea mays subsp. parviglumis (Balsas teosinte)	436
B8QXF9	rRNA N-glycosylase (EC 3.2.2.22)	Zea mays subsp. parviglumis (Balsas teosinte)	300
B8QUX2	chitinase (EC 3.2.1.14)	Zea mays subsp. parviglumis (Balsas teosinte)	279
Q9FUQ3	Auxin binding protein 1	Zea mays subsp. parviglumis (Balsas teosinte)	32
B8QXG0	rRNA N-glycosylase (EC 3.2.2.22)	Zea mays subsp. parviglumis (Balsas teosinte)	300
B8QXH1	rRNA N-glycosylase (EC 3.2.2.22)	Zea mays subsp. parviglumis (Balsas teosinte)	299
A7U018	Globulin-1	Zea mays subsp. parviglumis (Balsas teosinte)	247
B8QVB7	Hageman factor inhibitor	Zea mays subsp. parviglumis (Balsas teosinte)	155
B8QVC9	Hageman factor inhibitor	Zea mays subsp. parviglumis (Balsas teosinte)	154
B8QW40	Non-specific lipid-transfer protein	Zea mays subsp. parviglumis (Balsas teosinte)	121
Q5IRK9	Barren stalk 1	Zea mays subsp. parviglumis (Balsas teosinte)	111
A7TZU7	Globulin-1	Zea mays subsp. parviglumis (Balsas teosinte)	247
Q94FZ7	Granule-bound starch synthase	Zea mays subsp. parviglumis (Balsas teosinte)	271
Q8L8E5	NADPH HC toxin reductase	Zea mays subsp. parviglumis (Balsas teosinte)	238
E0YA46	Rp1-like protein	Zea mays subsp. parviglumis (Balsas teosinte)	1204
A0A1P8W163	Initiator of meiotic double stranded breaks SPO11-2	Zea mays subsp. parviglumis (Balsas teosinte)	382
B8QXK7	rRNA N-glycosylase (EC 3.2.2.22)	Zea mays subsp. parviglumis (Balsas teosinte)	301
A0A0F7LHY7	TGA1	Zea mays subsp. parviglumis (Balsas teosinte)	149
G5D587	Teosinte glume architecture 1	Zea mays subsp. parviglumis (Balsas teosinte)	110
Q4JQ80	Opaque-2	Zea mays subsp. parviglumis (Balsas teosinte)	143
Q6JBQ4	chitinase (EC 3.2.1.14)	Zea mays subsp. parviglumis (Balsas teosinte)	283
Q5Q1I9	Floricaula/leafy-like transcription factor	Zea mays subsp. parviglumis (Balsas teosinte)	398
Q49I67	Teosinte glume architecture 1	Zea mays subsp. parviglumis (Balsas teosinte)	229
A7TZZ2	Globulin-1	Zea mays subsp. parviglumis (Balsas teosinte)	248
B8QVX6	Cysteine protease	Zea mays subsp. parviglumis (Balsas teosinte)	251
B8QV95	Hageman factor inhibitor	Zea mays subsp. parviglumis (Balsas teosinte)	155
Q8L8D0	NADPH HC toxin reductase	Zea mays subsp. parviglumis (Balsas teosinte)	247
A0A1P8W0D7	MutS-like protein 4	Zea mays subsp. parviglumis (Balsas teosinte)	804
B8QVX4	Cysteine protease	Zea mays subsp. parviglumis (Balsas teosinte)	253
B8QXF0	rRNA N-glycosylase (EC 3.2.2.22)	Zea mays subsp. parviglumis (Balsas teosinte)	302
B8QXC0	Thaumatin-like protein	Zea mays subsp. parviglumis (Balsas teosinte)	164
B8QXW6	Zeamatin-like protein	Zea mays subsp. parviglumis (Balsas teosinte)	228
B8QWA1	Non-specific lipid-transfer protein	Zea mays subsp. parviglumis (Balsas teosinte)	116
D0UU14	Ramosa1 C2H2 zinc-finger transcription factor	Zea mays subsp. parviglumis (Balsas teosinte)	175
B8QW21	Cysteine protease	Zea mays subsp. parviglumis (Balsas teosinte)	249
Q49I61	Teosinte glume architecture 1	Zea mays subsp. parviglumis (Balsas teosinte)	228
Q2XXF3	rRNA N-glycosidase	Zea mays subsp. parviglumis (Balsas teosinte)	300
Q5Q1J1	Floricaula/leafy-like transcription factor	Zea mays subsp. parviglumis (Balsas teosinte)	396
I3QC19	Teosinte branched 1	Zea mays subsp. parviglumis (Balsas teosinte)	374
Q2XXD8	Pathogenesis-related maize seed protein	Zea mays subsp. parviglumis (Balsas teosinte)	168
B8QX03	Beta 1,3 glucanase	Zea mays subsp. parviglumis (Balsas teosinte)	334
Q6R4K9	Teosinte branched protein 1	Zea mays subsp. parviglumis (Balsas teosinte)	317
B8QX55	Beta 1,3 glucanase	Zea mays subsp. parviglumis (Balsas teosinte)	334
A0A5P8LKP2	Glyceraldehyde-3-phosphate dehydrogenase (EC 1.2.1.12)	Zea mays subsp. parviglumis (Balsas teosinte)	199
B8QV01	chitinase (EC 3.2.1.14)	Zea mays subsp. parviglumis (Balsas teosinte)	273
E0YA31	Rp1-like protein	Zea mays subsp. parviglumis (Balsas teosinte)	1205
C1JXS8	Pectate lyase (EC 4.2.2.2)	Zea mays subsp. parviglumis (Balsas teosinte)	262
I3QC24	Teosinte branched 1	Zea mays subsp. parviglumis (Balsas teosinte)	374
B8QXU5	rRNA N-glycosidase	Zea mays subsp. parviglumis (Balsas teosinte)	209
B8QXG1	rRNA N-glycosylase (EC 3.2.2.22)	Zea mays subsp. parviglumis (Balsas teosinte)	301
B8QUT5	chitinase (EC 3.2.1.14)	Zea mays subsp. parviglumis (Balsas teosinte)	273
Q3T7D8	NADPH-dependent reductase	Zea mays subsp. parviglumis (Balsas teosinte)	227
Q6JBQ8	chitinase (EC 3.2.1.14)	Zea mays subsp. parviglumis (Balsas teosinte)	280
B8QXA9	Thaumatin-like protein	Zea mays subsp. parviglumis (Balsas teosinte)	163
Q2XWY5	Cysteine protease Mir1	Zea mays subsp. parviglumis (Balsas teosinte)	248
Q8L8E7	NADPH HC toxin reductase	Zea mays subsp. parviglumis (Balsas teosinte)	238
Q2XXI2	rRNA N-glycosidase	Zea mays subsp. parviglumis (Balsas teosinte)	212
B8QVY1	Cysteine protease	Zea mays subsp. parviglumis (Balsas teosinte)	253
Q2XXB6	Pathogenesis-related protein 6	Zea mays subsp. parviglumis (Balsas teosinte)	334
B8QXG5	rRNA N-glycosylase (EC 3.2.2.22)	Zea mays subsp. parviglumis (Balsas teosinte)	304
Q2XXG3	rRNA N-glycosidase	Zea mays subsp. parviglumis (Balsas teosinte)	301
Q5Q1J8	Floricaula/leafy-like transcription factor	Zea mays subsp. parviglumis (Balsas teosinte)	394
Q0GR56	Putative cytochrome c biosynthesis ccmC-like mitochondrial protein	Zea mays subsp. parviglumis (Balsas teosinte)	240
Q2XWY1	Cysteine protease Mir1	Zea mays subsp. parviglumis (Balsas teosinte)	255
Q2XX21	Non-specific lipid-transfer protein	Zea mays subsp. parviglumis (Balsas teosinte)	120
A0A648TBQ9	STIFF1	Zea mays subsp. parviglumis (Balsas teosinte)	436
B8QV18	chitinase (EC 3.2.1.14)	Zea mays subsp. parviglumis (Balsas teosinte)	280
A7TZZ8	Globulin-1	Zea mays subsp. parviglumis (Balsas teosinte)	251
A7KRA2	Alcohol dehydrogenase 1	Zea mays subsp. parviglumis (Balsas teosinte)	200
B8QXQ0	rRNA N-glycosidase	Zea mays subsp. parviglumis (Balsas teosinte)	208
Q0GR53	Uncharacterized protein orf191	Zea mays subsp. parviglumis (Balsas teosinte)	191
E0YA41	Rp1-like protein	Zea mays subsp. parviglumis (Balsas teosinte)	1203
B8QV96	Hageman factor inhibitor	Zea mays subsp. parviglumis (Balsas teosinte)	154
B8QWY9	Beta 1,3 glucanase	Zea mays subsp. parviglumis (Balsas teosinte)	334
B8QXG4	rRNA N-glycosylase (EC 3.2.2.22)	Zea mays subsp. parviglumis (Balsas teosinte)	304
Q6JBL1	chitinase (EC 3.2.1.14)	Zea mays subsp. parviglumis (Balsas teosinte)	276
E5G3Z4	glucose-1-phosphate adenylyltransferase (EC 2.7.7.27)	Zea mays subsp. parviglumis (Balsas teosinte)	314
Q8L8D4	NADPH HC toxin reductase	Zea mays subsp. parviglumis (Balsas teosinte)	247
B8QW14	Cysteine protease	Zea mays subsp. parviglumis (Balsas teosinte)	257
B8QXR1	rRNA N-glycosidase	Zea mays subsp. parviglumis (Balsas teosinte)	208
Q8L8E2	NADPH HC toxin reductase	Zea mays subsp. parviglumis (Balsas teosinte)	238
Q4U138	glucose-1-phosphate adenylyltransferase (EC 2.7.7.27)	Zea mays subsp. parviglumis (Balsas teosinte)	409
Q2XXE1	Pathogenesis-related maize seed protein	Zea mays subsp. parviglumis (Balsas teosinte)	167
A0A1P8W0G1	MutS-like protein 4	Zea mays subsp. parviglumis (Balsas teosinte)	804
Q5Q1J2	Floricaula/leafy-like transcription factor	Zea mays subsp. parviglumis (Balsas teosinte)	394
Q9SBE7	Globulin-1	Zea mays subsp. parviglumis (Balsas teosinte)	240
A7TZY9	Globulin-1	Zea mays subsp. parviglumis (Balsas teosinte)	247
Q0GR35	ATP synthase protein MI25	Zea mays subsp. parviglumis (Balsas teosinte)	221
A0A1P8W0F6	MutS-like protein 4	Zea mays subsp. parviglumis (Balsas teosinte)	804
E0YA40	Rp1-like protein	Zea mays subsp. parviglumis (Balsas teosinte)	1201
B8QVD0	Hageman factor inhibitor	Zea mays subsp. parviglumis (Balsas teosinte)	154
B8QUW8	chitinase (EC 3.2.1.14)	Zea mays subsp. parviglumis (Balsas teosinte)	277
Q0GR24	Uncharacterized protein rps7	Zea mays subsp. parviglumis (Balsas teosinte)	148
D0UU09	Ramosa1 C2H2 zinc-finger transcription factor	Zea mays subsp. parviglumis (Balsas teosinte)	174
Q8L8D1	NADPH HC toxin reductase	Zea mays subsp. parviglumis (Balsas teosinte)	247
Q0GR27	Uncharacterized protein orf147-b	Zea mays subsp. parviglumis (Balsas teosinte)	147
B8QUY1	chitinase (EC 3.2.1.14)	Zea mays subsp. parviglumis (Balsas teosinte)	278
Q2XX24	Non-specific lipid-transfer protein	Zea mays subsp. parviglumis (Balsas teosinte)	120
Q84P40	Amylose extender 1	Zea mays subsp. parviglumis (Balsas teosinte)	139
A7U015	Globulin-1	Zea mays subsp. parviglumis (Balsas teosinte)	251
Q94FZ2	CI protein	Zea mays subsp. parviglumis (Balsas teosinte)	113
Q6R4G6	DELLA protein	Zea mays subsp. parviglumis (Balsas teosinte)	263
O81561	Granule-bound starch synthase	Zea mays subsp. parviglumis (Balsas teosinte)	257
A7U025	Globulin-1	Zea mays subsp. parviglumis (Balsas teosinte)	247
B8QXK9	rRNA N-glycosylase (EC 3.2.2.22)	Zea mays subsp. parviglumis (Balsas teosinte)	304
B8QVI2	chitinase (EC 3.2.1.14)	Zea mays subsp. parviglumis (Balsas teosinte)	317
B8QVF0	chitinase (EC 3.2.1.14)	Zea mays subsp. parviglumis (Balsas teosinte)	320
B8QV56	chitinase (EC 3.2.1.14)	Zea mays subsp. parviglumis (Balsas teosinte)	280
Q9SBE8	Globulin-1	Zea mays subsp. parviglumis (Balsas teosinte)	238
B8QXS6	rRNA N-glycosidase	Zea mays subsp. parviglumis (Balsas teosinte)	209
A0A1P8W0Z0	DNA helicase (EC 3.6.4.12)	Zea mays subsp. parviglumis (Balsas teosinte)	1174
B8QV67	chitinase (EC 3.2.1.14)	Zea mays subsp. parviglumis (Balsas teosinte)	280
Q2XXG0	rRNA N-glycosidase	Zea mays subsp. parviglumis (Balsas teosinte)	304
B8QUX6	chitinase (EC 3.2.1.14)	Zea mays subsp. parviglumis (Balsas teosinte)	279
E5G4L7	glucose-1-phosphate adenylyltransferase (EC 2.7.7.27)	Zea mays subsp. parviglumis (Balsas teosinte)	267
B8QV53	chitinase (EC 3.2.1.14)	Zea mays subsp. parviglumis (Balsas teosinte)	279
B8QVE4	Hageman factor inhibitor	Zea mays subsp. parviglumis (Balsas teosinte)	155
Q2XXG5	rRNA N-glycosidase	Zea mays subsp. parviglumis (Balsas teosinte)	300
Q6JBN5	chitinase (EC 3.2.1.14)	Zea mays subsp. parviglumis (Balsas teosinte)	321
Q0GR36	Ribosomal protein L16	Zea mays subsp. parviglumis (Balsas teosinte)	185
B8QUV1	chitinase (EC 3.2.1.14)	Zea mays subsp. parviglumis (Balsas teosinte)	275
Q2XXH9	rRNA N-glycosidase	Zea mays subsp. parviglumis (Balsas teosinte)	209
E5G4R3	glucose-1-phosphate adenylyltransferase (EC 2.7.7.27)	Zea mays subsp. parviglumis (Balsas teosinte)	260
O81254	Globulin-1	Zea mays subsp. parviglumis (Balsas teosinte)	236
Q49I68	Teosinte glume architecture 1	Zea mays subsp. parviglumis (Balsas teosinte)	229
B8QV46	chitinase (EC 3.2.1.14)	Zea mays subsp. parviglumis (Balsas teosinte)	280
B8QXU0	rRNA N-glycosidase	Zea mays subsp. parviglumis (Balsas teosinte)	212
A7U016	Globulin-1	Zea mays subsp. parviglumis (Balsas teosinte)	251
B8QVD1	Hageman factor inhibitor	Zea mays subsp. parviglumis (Balsas teosinte)	154
B8QXI8	rRNA N-glycosylase (EC 3.2.2.22)	Zea mays subsp. parviglumis (Balsas teosinte)	300
Q6JBR1	chitinase (EC 3.2.1.14)	Zea mays subsp. parviglumis (Balsas teosinte)	281
A7TZW2	Globulin-1	Zea mays subsp. parviglumis (Balsas teosinte)	251
Q84P32	glucose-1-phosphate adenylyltransferase (EC 2.7.7.27)	Zea mays subsp. parviglumis (Balsas teosinte)	163
B8QV03	chitinase (EC 3.2.1.14)	Zea mays subsp. parviglumis (Balsas teosinte)	281
B8QVE3	Hageman factor inhibitor	Zea mays subsp. parviglumis (Balsas teosinte)	154
B8QXL7	rRNA N-glycosylase (EC 3.2.2.22)	Zea mays subsp. parviglumis (Balsas teosinte)	304
A0A1P8W0C4	Double strand break repair nuclease MRE11B	Zea mays subsp. parviglumis (Balsas teosinte)	595
