# Supplementary material for: Prediction of matrilineal specific patatin-like protein governing in-vivo maternal haploid induction in maize using support vector machine and di-peptide composition
Source: Amino Acids. 2024 Mar 9;56(1):20. doi: 10.1007/s00726-023-03368-0 (PMC11470854; doi:10.1007/s00726-023-03368-0)
Supplement: Supplementary file 2 — Supplementary file2 (IPYNB 9 KB) [file 726_2023_3368_MOESM2_ESM.ipynb]

# %% [code]
#Prediction of matrilineal specific patatin-like protein governing in-vivo maternal haploid induction in maize using support vector machine and di-peptide composition 
#model building using the rbf kernel
import numpy as np
import pandas as pd
import matplotlib.pyplot as plt
import seaborn as sns

# %% [code]
data = pd.read_excel('data.xlsx')
X = data.drop('Target', axis= 1)
y = data['Target']
X=pd.DataFrame(X)
y=pd.DataFrame(y)
from sklearn.model_selection import train_test_split
X_train, X_test, y_train, y_test = train_test_split(X, y, test_size = 0.2, random_state = 0, stratify = y)


# %% [code]
from sklearn import svm
supportvector_rbf = svm.SVC(kernel='rbf')
supportvector_rbf.fit(X_train, y_train)
y_predict_rbf = supportvector_rbf.predict(X_test)
from sklearn.metrics import accuracy_score, f1_score, precision_score, recall_score,matthews_corrcoef,brier_score_loss
def get_metrics_rbf(y_test, y_predicted):
    accuracy = accuracy_score(y_test, y_predicted)
    precision = precision_score(y_test, y_predicted, average='weighted')
    recall = recall_score(y_test, y_predicted, average='weighted')
    f1 = f1_score(y_test, y_predicted, average='weighted')
    MCC = matthews_corrcoef(y_test, y_predicted)
    brier_score=brier_score_loss(y_test, y_predicted)
    return accuracy, precision, recall, f1, MCC, brier_score
accuracy, precision, recall, f1, MCC, brier_score = get_metrics_rbf(y_test, y_predict_rbf)
print('rbr kernel')
print("accuracy = %.3f \nprecision = %.3f \nrecall = %.3f \nf1 = %.3f \nMCC = %.3f \nbrier_score = %.3f" % (accuracy, precision, recall, f1, MCC, brier_score))
from sklearn.metrics import roc_curve, auc
fpr_rbf, tpr_rbf, thresholds_rbf =roc_curve(y_test, y_predict_rbf)
plt.plot(fpr_rbf, tpr_rbf, label = "RBF ROC curve area: " + str(auc(fpr_rbf, tpr_rbf)))
plt.xlabel('False Positive Rate (1 - specificity)', fontsize=14)
plt.ylabel('True Positive Rate (recall)', fontsize=14)
plt.title('Receiver operating characteristic (ROC) curve')
plt.legend(loc="best")

# %% [code]
from sklearn.model_selection import cross_val_score, StratifiedKFold
cv_StratifiedKFold=StratifiedKFold(n_splits=10)
print("\nCross validation with rbf kernal")
mean_accuracy_score_rbf=cross_val_score(supportvector_rbf, X, y, cv=cv_StratifiedKFold, n_jobs=-1)
print(mean_accuracy_score_rbf)
print('\nmean accuracy score rbf', np.mean(mean_accuracy_score_rbf))
print('\nSTD accuracy score rbf', np.std(mean_accuracy_score_rbf))
from sklearn.model_selection import cross_val_score, RepeatedKFold
cv_RepeatedKFold=RepeatedKFold(n_splits=10)
print("\nCross validation with rbf kernal")
mean_accuracy_score_rbf=cross_val_score(supportvector_rbf, X, y, cv=cv_RepeatedKFold, n_jobs=-1)
#print(mean_accuracy_score_rbf)
print('\nmean accuracy score rbf', np.mean(mean_accuracy_score_rbf))
print('\nSTD accuracy score rbf', np.std(mean_accuracy_score_rbf))

# %% [code]
from sklearn.model_selection import learning_curve
train_size_rbf, train_score_rbf, test_score_rbf=learning_curve(supportvector_rbf, X, y, cv = 10, scoring='accuracy', n_jobs=-1, train_sizes=np.linspace(0.01, 1, 50), verbose=1)
plt.plot(train_size_rbf, train_score_rbf_mean, label = 'Training Score')
plt.plot(train_size_rbf, test_score_rbf_mean, label = 'Cross-Validation Score')
plt.title('RBF', fontsize=18)
plt.xlabel('Training Size',fontsize=18)
plt.ylabel('Accuracy Score', fontsize=18)
plt.xticks(fontsize=15)
plt.yticks(fontsize=15)
plt.legend(loc = 'upper right')
plt.fill_between(train_size_rbf, train_score_rbf_mean-train_score_rbf_std, train_score_rbf_mean+train_score_rbf_std, color = '#DDDDDD')
plt.fill_between(train_size_rbf, test_score_rbf_mean-test_score_rbf_std, test_score_rbf_mean+test_score_rbf_std, color = '#DDDDDD')

# %% [code]
train_score_rbf_mean = np.mean(train_score_rbf, axis = 1)
test_score_rbf_mean =np.mean(test_score_rbf, axis=1)
train_score_rbf_std = np.std(train_score_rbf, axis = 1)
test_score_rbf_std =np.std(test_score_rbf, axis=1)

# %% [code]
#Hypermater tuning
from matplotlib.colors import ListedColormap
from sklearn.model_selection import train_test_split
from sklearn.datasets import make_moons, make_circles
data = pd.read_excel('data.xlsx')
X = data.drop('Target', axis= 1)
y = data['Target']
X=pd.DataFrame(X)
y=pd.DataFrame(y)
from sklearn.model_selection import train_test_split
X_train, X_test, y_train, y_test = train_test_split(X, y, test_size = 0.2, random_state = 0, stratify = y)
import pylab as pl
from sklearn.svm import SVC
from sklearn.model_selection import cross_val_score, StratifiedKFold
from sklearn.model_selection import GridSearchCV
C_range = 10. ** np.arange(-3, 8)
gamma_range = 10. ** np.arange(-5, 4)
param_grid = dict(gamma=gamma_range, C=C_range)
cv_StratifiedKFold=StratifiedKFold(n_splits=10)
grid_rbf = GridSearchCV(SVC(kernel='rbf'), param_grid=param_grid, cv=cv_StratifiedKFold)
grid_rbf.fit(X_train, y_train)
print("The best classifier is: ", grid_rbf.best_estimator_)
# grid_scores_ contains parameter settings and scores
score_dict_rbf = grid_rbf.cv_results_
a=score_dict_rbf.get('mean_test_score')
# We extract just the scores
#scores = [x[5] for x in score_dict]
scores_rbf = np.array(a).reshape(len(C_range), len(gamma_range))

# Make a nice figure
pl.figure(figsize=(12, 8))
pl.subplots_adjust(left=0.15, right=0.95, bottom=0.15, top=0.95)
pl.imshow(scores_rbf, interpolation='nearest')
pl.xlabel('gamma')
pl.ylabel('C')
pl.colorbar()
pl.xticks(np.arange(len(gamma_range)), gamma_range, rotation=45)
pl.yticks(np.arange(len(C_range)), C_range)
pl.show()

# %% [code]
#model building using other kernels

# %% [code]


# %% [code]


# %% [code]


# %% [code]
